# Supplementary material for: Inhibition of pneumococcal growth and biofilm formation by human isolates of Streptococcus mitis and Streptococcus oralis
Source: Appl Environ Microbiol. 2025 Feb 26;91(3):e01336-24. doi: 10.1128/aem.01336-24 (PMC11921387; doi:10.1128/aem.01336-24)
Supplement: Supplemental tables — Tables S1 to S7. [file aem.01336-24-s0002.xlsx]

## Sheet: Table S1
Table S1. Characteristics of S. pneumoniae strains used in the study. A total of 230 pneumococcal strains representing epidemiologically relevant serotypes, as well as the diversity of pneumococcal blp bacteriocin-immunity regions (BIR), and laboratory/control strains were used. Most pneumococci were inhibited by the seven non-pneumococcal streptococcal strains (A22-G22).
Strain	Serotype	MLST	VT/NVT	blp BIR profile	Predicted blp bacteriocins	Reference	Inhibition of pneumococci by strains A22 to G22 in overlay assays							Tested with mutants
							Strain A22	Strain B22	Strain C22	Strain D22	Strain E22	Strain F22	Strain G22
D39	2	595	NVT	ND	ND	Avery et al.	Yes	Yes	Yes	Yes	Yes	Yes	Yes	Yes
D39-RCm	2	595	NVT	ND	ND	Valente (2022) et al.	Yes	Yes	Yes	Yes	Yes	Yes	Yes	Yes
DCC-Pn2917	1	304	PCV13	ND	ND	Nunes et al.	Yes	Yes	Yes	Yes	Yes	Yes	Yes	No
DCC-Pn3012	33F	1199	PCV20	ND	ND	Nunes et al.	Yes	Yes	No	Yes	Yes	Yes	Yes	No
P537	6A	460	PCV13	None	None	Son et al.	Yes	Yes	Yes	Yes	Yes	Yes	Yes	Yes
PT10285	19A	276	PCV13	ND	ND	Félix et al.	Yes	Yes	Yes	Yes	Yes	Yes	Yes	No
PT10307	23A	42	NVT	ND	ND	Félix et al.	Yes	Yes	Yes	Yes	Yes	Yes	Yes	No
PT10316	12F	989	PCV20	ND	ND	Félix et al.	Yes	Yes	Yes	Yes	Yes	Yes	Yes	No
PT10365	8	53	PCV20	ND	ND	Félix et al.	Yes	Yes	Yes	Yes	Yes	Yes	Yes	No
PT10369	21	432	NVT	ND	ND	Félix et al.	Yes	Yes	Yes	Yes	Yes	Yes	Yes	No
PT10374	NT	448	NVT	ND	ND	Félix et al.	Yes	Yes	Yes	Yes	Yes	Yes	Yes	Yes
PT10387	15A	5139	NVT	ND	ND	Félix et al.	Yes	Yes	Yes	Yes	Yes	Yes	Yes	Yes
PT10450	35F	13407	NVT	ND	ND	Félix et al.	Yes	Yes	Yes	Yes	Yes	Yes	Yes	No
PT10453	21	13408	NVT	ND	ND	Félix et al.	Yes	Yes	Yes	Yes	Yes	Yes	Yes	Yes
PT10470	15B/C	1262	PCV20	ND	ND	Félix et al.	Yes	Yes	Yes	Yes	Yes	Yes	Yes	No
PT10587	35B	2690	NVT	ND	ND	Félix et al.	Yes	Yes	Yes	Yes	No	Yes	Yes	No
PT10600	35F	1635	NVT	ND	ND	Félix et al.	Yes	Yes	Yes	Yes	Yes	Yes	Yes	Yes
PT10604	35B	452	NVT	ND	ND	Félix et al.	Yes	Yes	Yes	Yes	Yes	Yes	Yes	Yes
PT10624	15B/C	199	PCV20	ND	ND	Félix et al.	No	Yes	Yes	Yes	Yes	Yes	Yes	No
PT10647	22F	10220	PCV20	ND	ND	Félix et al.	No	No	Yes	Yes	Yes	Yes	Yes	No
PT10651	NT	1619	NVT	ND	ND	Félix et al.	Yes	No	Yes	Yes	Yes	Yes	Yes	No
PT10657	15A	374	NVT	ND	ND	Félix et al.	Yes	Yes	Yes	Yes	Yes	Yes	Yes	Yes
PT10659	19F	391	PCV13	ND	ND	Félix et al.	Yes	Yes	Yes	Yes	Yes	Yes	Yes	Yes
PT10724	6C	13413	NVT	ND	ND	Félix et al.	Yes	Yes	Yes	Yes	Yes	Yes	Yes	Yes
PT10726	33F	717	PCV20	ND	ND	Félix et al.	Yes	Yes	Yes	Yes	Yes	Yes	Yes	Yes
PT10730	22F	445	PCV20	ND	ND	Félix et al.	Yes	Yes	Yes	Yes	Yes	Yes	Yes	Yes
PT10781	19A	809	PCV13	ND	ND	Félix et al.	Yes	Yes	Yes	Yes	Yes	Yes	Yes	Yes
PT10785	10A	461	PCV20	ND	ND	Félix et al.	Yes	Yes	Yes	Yes	No	Yes	Yes	No
PT10786	23B	13414	NVT	ND	ND	Félix et al.	Yes	Yes	Yes	Yes	Yes	Yes	Yes	No
PT10815	10A	97	PCV20	ND	ND	Félix et al.	Yes	Yes	Yes	Yes	No	Yes	Yes	No
PT10818	22F	13416	PCV20	ND	ND	Félix et al.	Yes	Yes	Yes	Yes	Yes	Yes	Yes	Yes
PT10857	23B	10039	NVT	ND	ND	Félix et al.	Yes	Yes	Yes	Yes	Yes	Yes	Yes	Yes
PT10876	23B	13417	NVT	ND	ND	Félix et al.	Yes	Yes	Yes	Yes	Yes	Yes	Yes	Yes
PT10893	19A	193	PCV13	ND	ND	Félix et al.	Yes	Yes	Yes	Yes	Yes	Yes	Yes	Yes
PT10898	6C	386	NVT	ND	ND	Félix et al.	Yes	Yes	Yes	Yes	Yes	Yes	Yes	Yes
PT10917	15B/C	9975	PCV20	ND	ND	Félix et al.	Yes	Yes	Yes	Yes	Yes	Yes	Yes	Yes
PT11063	14	156	PCV13	ND	ND	Félix et al.	Yes	Yes	Yes	Yes	Yes	Yes	Yes	Yes
PT11064	33F	717	PCV20	ND	ND	Félix et al.	Yes	No	Yes	Yes	Yes	Yes	Yes	No
PT11085	15B/C	193	PCV20	ND	ND	Félix et al.	Yes	Yes	Yes	Yes	Yes	Yes	Yes	Yes
PT11106	3	180	PCV13	ND	ND	Félix et al.	Yes	Yes	Yes	Yes	Yes	Yes	Yes	Yes
PT11111	15B/C	2220	PCV20	ND	ND	Félix et al.	Yes	Yes	Yes	No	Yes	Yes	Yes	No
PT11112	8	53	PCV20	ND	ND	Félix et al.	Yes	Yes	Yes	Yes	Yes	Yes	Yes	No
PT11154	21	13419	NVT	ND	ND	Félix et al.	Yes	Yes	Yes	Yes	Yes	Yes	Yes	Yes
PT11188	35F	446	NVT	ND	ND	Félix et al.	Yes	Yes	Yes	Yes	Yes	Yes	Yes	Yes
PT11193	NT	393	NVT	ND	ND	Félix et al.	Yes	Yes	Yes	Yes	Yes	Yes	Yes	Yes
PT11222	19F	13420	PCV13	ND	ND	Félix et al.	Yes	Yes	Yes	Yes	Yes	Yes	Yes	Yes
PT11243	8	53	PCV20	ND	ND	Félix et al.	Yes	Yes	Yes	Yes	Yes	Yes	Yes	Yes
PT11265	19F	179	PCV13	ND	ND	Félix et al.	Yes	No	Yes	Yes	Yes	Yes	Yes	No
PT11266	23A	13549	NVT	ND	ND	Félix et al.	Yes	Yes	Yes	Yes	Yes	Yes	Yes	Yes
PT11272	23A	13449	NVT	ND	ND	Félix et al.	Yes	Yes	Yes	Yes	Yes	Yes	Yes	Yes
PT11287	15A	473	NVT	ND	ND	Félix et al.	Yes	Yes	Yes	Yes	Yes	Yes	Yes	No
PT11290	35B	198	NVT	ND	ND	Félix et al.	Yes	Yes	Yes	Yes	Yes	Yes	Yes	Yes
PT11306	8	53	PCV20	ND	ND	Félix et al.	Yes	Yes	Yes	Yes	Yes	Yes	Yes	Yes
PT1971	6B	273	PCV13	28	Unknown	Valente (2016) at al.	Yes	Yes	Yes	Yes	Yes	Yes	Yes	No
PT1984	6A	894	PCV13	29	Unknown	Valente (2016) at al.	Yes	Yes	Yes	Yes	Yes	Yes	Yes	No
PT1990	11A/D	408	PCV20	2	MNPO	Valente (2016) at al.	Yes	Yes	Yes	Yes	Yes	Yes	Yes	No
PT1990	19F	88	PCV13	18	IJK	Valente (2016) at al.	Yes	Yes	Yes	Yes	Yes	Yes	Yes	No
PT1992	18C	113	PCV13	5	Q MNPO	Valente (2016) at al.	Yes	Yes	Yes	Yes	Yes	Yes	Yes	No
PT2029	18C	1016	PCV13	2	MNPO	Valente (2016) at al.	Yes	Yes	Yes	Yes	Yes	Yes	Yes	No
PT2072	23F	338	PCV13	4	K MNPO	Valente (2016) at al.	Yes	Yes	Yes	Yes	Yes	Yes	Yes	No
PT2099	23F	9152	PCV13	25	Unknown	Valente (2016) at al.	Yes	Yes	Yes	Yes	Yes	Yes	Yes	No
PT2554	19A	81	PCV13	7	IJ KN PO	Valente (2016) at al.	Yes	Yes	Yes	Yes	Yes	Yes	Yes	No
PT2570	6B	315	PCV13	15	Unknown	Valente (2016) at al.	Yes	Yes	Yes	Yes	Yes	Yes	Yes	No
PT2790	33A	1272	NVT	14	ABB	Valente (2016) at al.	Yes	Yes	Yes	Yes	Yes	Yes	Yes	No
PT2799	21	889	NVT	16	Unknown	Valente (2016) at al.	No	Yes	Yes	Yes	Yes	Yes	Yes	No
PT2822	34	2001	NVT	8	Unknown	Valente (2016) at al.	Yes	Yes	Yes	Yes	No	Yes	Yes	No
PT3130	7F	4771	PCV13	ND	ND	Nunes et al.	Yes	Yes	Yes	Yes	Yes	Yes	Yes	No
PT4216	7F	1766	PCV13	ND	ND	Nunes et al.	Yes	Yes	Yes	Yes	Yes	Yes	Yes	No
PT4737	10A	1282	PCV20	ND	ND	Nunes et al.	Yes	Yes	Yes	Yes	Yes	Yes	Yes	Yes
PT4743	7F	191	PCV13	ND	ND	Nunes et al.	No	Yes	Yes	Yes	Yes	Yes	Yes	No
PT5262	10A	97	PCV20	30	Unknown	Valente (2016) at al.	Yes	Yes	Yes	Yes	Yes	Yes	Yes	No
PT5279	1	228	PCV13	ND	ND	Nunes et al.	Yes	Yes	Yes	Yes	Yes	Yes	Yes	Yes
PT5336	7F	191	PCV13	ND	ND	Nunes et al.	Yes	Yes	Yes	Yes	Yes	Yes	Yes	No
PT5439a	35B	198	NVT	22	ABB	Valente (2016) at al.	Yes	Yes	No	Yes	Yes	Yes	Yes	No
PT5439b	23A	2829	NVT	31	Unknown	Valente (2016) at al.	Yes	Yes	Yes	Yes	No	Yes	Yes	No
PT5483	23A	42	NVT	9	Q MNP	Valente (2016) at al.	Yes	Yes	No	Yes	Yes	Yes	Yes	No
PT5530	3	180	PCV13	18	IJK	Valente (2016) at al.	Yes	Yes	Yes	Yes	Yes	Yes	Yes	No
PT5537	6C	3673	NVT	11	IJK MNPO	Valente (2016) at al.	Yes	No	No	Yes	No	No	Yes	No
PT5570	1	306	PCV13	20	IJK MNPO	Valente (2016) at al.	Yes	Yes	Yes	Yes	Yes	Yes	Yes	No
PT560	1	304	PCV13	ND	ND	Nunes et al.	No	Yes	Yes	Yes	Yes	Yes	Yes	No
PT5617	6A	1098	PCV13	29	Unknown	Valente (2016) at al.	Yes	Yes	Yes	Yes	Yes	Yes	Yes	No
PT5651b	6A	460	PCV13	3	MNPO	Valente (2016) at al.	Yes	Yes	Yes	Yes	Yes	Yes	Yes	No
PT5707b	6A	338	PCV13	24	Unknown	Valente (2016) at al.	Yes	Yes	Yes	Yes	Yes	Yes	Yes	No
PT5756-gfp	22F	433	PCV20	ND	ND	Valente (2022) et al.	Yes	Yes	Yes	Yes	Yes	Yes	Yes	Yes
PT5756a	22F	433	PCV20	11	IJK MNPO	Valente (2016) at al.	Yes	Yes	Yes	Yes	Yes	Yes	Yes	No
PT5756b	NT	344	NVT	8	Unknown	Valente (2016) at al.	Yes	Yes	Yes	Yes	Yes	Yes	Yes	No
PT5787a	23B	9155	NVT	11	IJK MNPO	Valente (2016) at al.	Yes	Yes	Yes	Yes	Yes	Yes	Yes	No
PT5796	14	9	PCV13	1	K MNPO	Valente (2016) at al.	Yes	Yes	Yes	Yes	Yes	Yes	Yes	No
PT5838b	NT	344	NVT	8	Unknown	Valente (2016) at al.	Yes	Yes	Yes	Yes	Yes	Yes	Yes	No
PT5850	35F	2217	NVT	17	Unknown	Valente (2016) at al.	Yes	Yes	Yes	Yes	Yes	Yes	Yes	No
PT5902a	19A	63	PCV13	5	Q MNPO	Valente (2016) at al.	Yes	Yes	Yes	Yes	Yes	Yes	Yes	No
PT5902b	NT	5220	NVT	8	Unknown	Valente (2016) at al.	Yes	No	Yes	Yes	Yes	Yes	Yes	No
PT6047	19A	416	PCV13	7	IJ KN PO	Valente (2016) at al.	Yes	Yes	Yes	Yes	Yes	Yes	Yes	No
PT6047	19F	763	PCV13	32	Unknown	Valente (2016) at al.	Yes	Yes	Yes	Yes	Yes	Yes	Yes	No
PT6103	19F	9146	PCV13	1	K MNPO	Valente (2016) at al.	Yes	Yes	Yes	Yes	Yes	Yes	Yes	No
PT6103	6A	460	PCV13	3	MNPO	Valente (2016) at al.	Yes	Yes	Yes	Yes	Yes	Yes	Yes	No
PT6119a	6C	3673	NVT	30	Unknown	Valente (2016) at al.	No	Yes	No	Yes	No	Yes	No	No
PT6127	7F	191	PCV13	ND	ND	Nunes et al.	Yes	Yes	Yes	Yes	Yes	Yes	Yes	No
PT6238	6A	490	PCV13	9	Q MNP	Valente (2016) at al.	Yes	Yes	Yes	Yes	Yes	Yes	Yes	No
PT6257	6C	2185	NVT	7	IJ KN PO	Valente (2016) at al.	Yes	Yes	Yes	Yes	Yes	Yes	Yes	No
PT6277	14	156	PCV13	11	IJK MNPO	Valente (2016) at al.	Yes	Yes	Yes	Yes	Yes	Yes	Yes	No
PT6277	6C	3396	NVT	19	Q MNPO	Valente (2016) at al.	Yes	Yes	Yes	Yes	Yes	Yes	Yes	No
PT6299	15B/C	411	PCV20	7	IJ KN PO	Valente (2016) at al.	Yes	Yes	Yes	Yes	Yes	Yes	Yes	No
PT6330a	23F	338	PCV13	26	Unknown	Valente (2016) at al.	Yes	Yes	Yes	Yes	Yes	Yes	Yes	No
PT6368	7A	191	NVT	22	ABB	Valente (2016) at al.	Yes	Yes	Yes	Yes	Yes	Yes	Yes	No
PT6489	6C	395	NVT	11	IJK MNPO	Valente (2016) at al.	Yes	Yes	No	No	Yes	Yes	Yes	No
PT6489b	21	1877	NVT	33	Unknown	Valente (2016) at al.	Yes	Yes	Yes	Yes	Yes	Yes	Yes	No
PT6580	19A	447	PCV13	ND	ND	Nunes et al.	Yes	Yes	Yes	Yes	Yes	Yes	Yes	No
PT6586	19A	3017	PCV13	ND	ND	Nunes et al.	Yes	Yes	Yes	Yes	Yes	Yes	Yes	No
PT6586	19A	3017	PCV13	31	Unknown	Valente (2016) at al.	Yes	Yes	Yes	Yes	Yes	Yes	Yes	No
PT6600	21	1877	NVT	6	Unknown	Valente (2016) at al.	Yes	Yes	Yes	Yes	Yes	Yes	Yes	No
PT6602a	15B/C	411	PCV20	23	Unknown	Valente (2016) at al.	Yes	No	Yes	Yes	Yes	Yes	Yes	No
PT6626	22F	4334	PCV20	ND	ND	Nunes et al.	Yes	Yes	Yes	Yes	Yes	Yes	Yes	No
PT6628	23A	8866	NVT	ND	ND	Nunes et al.	Yes	No	Yes	Yes	Yes	Yes	Yes	No
PT6643	15B/C	13422	PCV20	ND	ND	Nunes et al.	Yes	Yes	Yes	Yes	Yes	Yes	Yes	No
PT6708	6C	1150	NVT	ND	ND	Nunes et al.	No	Yes	No	Yes	Yes	Yes	Yes	No
PT6713	7F	191	PCV13	ND	ND	Nunes et al.	Yes	Yes	Yes	Yes	Yes	Yes	Yes	No
PT6719	35B	198	NVT	12	K MNP	Valente (2016) at al.	Yes	Yes	Yes	Yes	Yes	Yes	Yes	No
PT6726	35F	13548	NVT	ND	ND	Nunes et al.	Yes	Yes	Yes	Yes	Yes	Yes	Yes	No
PT6749	19A	13424	PCV13	ND	ND	Nunes et al.	Yes	Yes	Yes	Yes	Yes	Yes	Yes	No
PT6759	NT	5220	NVT	34	Unknown	Valente (2016) at al.	Yes	Yes	Yes	Yes	Yes	Yes	Yes	No
PT6784	15A	2105	NVT	ND	ND	Nunes et al.	Yes	Yes	Yes	Yes	Yes	Yes	Yes	No
PT6842	16F	30	NVT	13	Unknown	Valente (2016) at al.	Yes	Yes	Yes	Yes	Yes	Yes	Yes	No
PT6912	19A	1877	PCV13	ND	ND	Nunes et al.	Yes	Yes	Yes	Yes	Yes	Yes	Yes	No
PT7040	15B/C	5223	PCV20	ND	ND	Nunes et al.	Yes	Yes	Yes	Yes	No	Yes	Yes	No
PT7071b	19A	994	PCV13	21	ABB	Valente (2016) at al.	Yes	Yes	Yes	Yes	Yes	Yes	Yes	No
PT7077	14	15	PCV13	ND	ND	Nunes et al.	Yes	Yes	Yes	Yes	Yes	Yes	Yes	No
PT7102a	3	180	PCV13	10	IO	Valente (2016) at al.	Yes	Yes	Yes	Yes	Yes	Yes	Yes	No
PT7102b	19F	9148	PCV13	27	Unknown	Valente (2016) at al.	No	Yes	Yes	Yes	Yes	Yes	Yes	No
PT7104	3	8652	PCV13	10	IO	Valente (2016) at al.	Yes	Yes	Yes	Yes	Yes	Yes	Yes	No
PT7111b	6A	1098	PCV13	11	IJK MNPO	Valente (2016) at al.	No	Yes	Yes	Yes	Yes	Yes	Yes	No
PT7125	23A	439	NVT	ND	ND	Nunes et al.	Yes	No	Yes	Yes	Yes	Yes	Yes	No
PT7185	21	1877	NVT	6	Unknown	Valente (2016) at al.	Yes	Yes	Yes	Yes	Yes	Yes	Yes	No
PT7185	6C	1150	NVT	32	Unknown	Valente (2016) at al.	Yes	Yes	Yes	Yes	Yes	Yes	Yes	No
PT7186	16F	30	NVT	7	IJ KN PO	Valente (2016) at al.	Yes	Yes	Yes	Yes	Yes	Yes	Yes	No
PT7249	NT	3097	NVT	ND	ND	Nunes et al.	Yes	Yes	Yes	Yes	Yes	Yes	Yes	No
PT7252	6C	1877	NVT	ND	ND	Nunes et al.	No	Yes	Yes	No	Yes	Yes	Yes	No
PT7252	6C	1877	NVT	11	IJK MNPO	Valente (2016) at al.	Yes	Yes	Yes	Yes	Yes	Yes	Yes	No
PT7256	19F	9725	PCV13	ND	ND	Nunes et al.	Yes	Yes	Yes	Yes	Yes	Yes	Yes	No
PT7256a	19F	9725	PCV13	35	Unknown	Valente (2016) at al.	Yes	Yes	Yes	Yes	Yes	Yes	Yes	No
PT7271	15B/C	13425	PCV20	ND	ND	Nunes et al.	Yes	Yes	No	Yes	Yes	Yes	Yes	No
PT7272a	NT	9149	NVT	19	Q MNPO	Valente (2016) at al.	Yes	Yes	Yes	Yes	Yes	Yes	Yes	No
PT7272b	3	180	PCV13	10	IO	Valente (2016) at al.	Yes	Yes	Yes	Yes	Yes	Yes	Yes	No
PT7279a	15A	63	NVT	36	Unknown	Valente (2016) at al.	Yes	Yes	Yes	Yes	Yes	Yes	Yes	No
PT7403	14	143	PCV13	ND	ND	Nunes et al.	Yes	Yes	Yes	Yes	Yes	Yes	Yes	No
PT7404	NT	9722	NVT	ND	ND	Nunes et al.	Yes	Yes	Yes	Yes	Yes	Yes	Yes	No
PT7404	21	1877	NVT	6	Unknown	Valente (2016) at al.	Yes	Yes	Yes	Yes	Yes	Yes	Yes	No
PT7416	19F	9148	PCV13	ND	ND	Nunes et al.	Yes	Yes	Yes	Yes	Yes	Yes	Yes	No
PT7429	NT	9150	NVT	ND	ND	Nunes et al.	Yes	Yes	Yes	Yes	Yes	Yes	Yes	No
PT7468	6C	2689	NVT	ND	ND	Nunes et al.	Yes	Yes	Yes	Yes	Yes	Yes	Yes	No
PT7468a	19A	320	PCV13	37	Unknown	Valente (2016) at al.	Yes	Yes	Yes	No	Yes	Yes	Yes	No
PT7468b	6C	2689	NVT	38	Unknown	Valente (2016) at al.	Yes	Yes	Yes	Yes	Yes	Yes	Yes	No
PT7476	NT	9150	NVT	ND	ND	Nunes et al.	Yes	No	Yes	Yes	No	No	Yes	No
PT7486	10A	13426	PCV20	ND	ND	Nunes et al.	Yes	Yes	Yes	Yes	Yes	Yes	Yes	Yes
PT7629	19A	9151	PCV13	ND	ND	Nunes et al.	Yes	Yes	Yes	Yes	Yes	Yes	Yes	No
PT7632	15A	8322	NVT	ND	ND	Nunes et al.	Yes	Yes	Yes	Yes	Yes	Yes	Yes	No
PT7632-RCm	15A	8322	NVT	ND	ND	Valente (2022) et al.	Yes	Yes	Yes	Yes	Yes	Yes	Yes	Yes
PT7632b	NT	3097	NVT	8	Unknown	Valente (2016) at al.	Yes	Yes	Yes	Yes	Yes	Yes	Yes	No
PT7688	19A	416	PCV13	ND	ND	Nunes et al.	Yes	Yes	Yes	Yes	Yes	Yes	Yes	No
PT7710a	15A	2105	NVT	5	Q MNPO	Valente (2016) at al.	Yes	Yes	Yes	Yes	Yes	Yes	Yes	No
PT7726	6C	1692	NVT	ND	ND	Nunes et al.	No	Yes	Yes	No	Yes	Yes	Yes	No
PT7732	15A	13427	NVT	ND	ND	Nunes et al.	Yes	Yes	Yes	Yes	Yes	Yes	Yes	No
PT7759	22F	2615	PCV20	ND	ND	Nunes et al.	Yes	Yes	Yes	Yes	Yes	Yes	Yes	No
PT7776	12F	30	PCV20	ND	ND	Nunes et al.	Yes	Yes	Yes	Yes	Yes	Yes	Yes	Yes
PT7802	21	1877	NVT	ND	ND	Nunes et al.	Yes	Yes	Yes	Yes	Yes	Yes	Yes	No
PT7817a	NT	156	NVT	39	Unknown	Valente (2016) at al.	Yes	Yes	Yes	Yes	Yes	Yes	Yes	No
PT7834b	NT	344	NVT	8	Unknown	Valente (2016) at al.	No	Yes	Yes	Yes	Yes	Yes	Yes	No
PT7864a	34	1046	NVT	21	ABB	Valente (2016) at al.	Yes	Yes	Yes	No	Yes	Yes	Yes	No
PT7891	23B	13428	NVT	ND	ND	Nunes et al.	Yes	Yes	Yes	Yes	Yes	Yes	Yes	No
PT7905	21	13423	NVT	ND	ND	Nunes et al.	Yes	Yes	Yes	Yes	Yes	Yes	Yes	No
PT7913b	19A	416	PCV13	14	ABB	Valente (2016) at al.	Yes	Yes	Yes	Yes	Yes	Yes	Yes	No
PT7920a	11A/D	62	PCV20	2	MNPO	Valente (2016) at al.	Yes	Yes	Yes	Yes	Yes	Yes	Yes	No
PT7974	7F	191	PCV13	ND	ND	Nunes et al.	Yes	Yes	Yes	Yes	Yes	Yes	Yes	No
PT8043	19A	9160	PCV13	ND	ND	Nunes et al.	Yes	Yes	Yes	Yes	Yes	Yes	Yes	No
PT8046	22F	9161	PCV20	ND	ND	Nunes et al.	Yes	Yes	Yes	Yes	Yes	Yes	Yes	No
PT8058	3	9162	PCV13	ND	ND	Nunes et al.	Yes	Yes	Yes	Yes	Yes	Yes	Yes	No
PT8058b	23A	9163	NVT	19	Q MNPO	Valente (2016) at al.	Yes	Yes	Yes	Yes	Yes	Yes	Yes	No
PT8098a	6B	9164	PCV13	23	Unknown	Valente (2016) at al.	Yes	Yes	No	Yes	Yes	Yes	Yes	No
PT8148	19F	177	PCV13	ND	ND	Nunes et al.	Yes	Yes	Yes	Yes	Yes	Yes	Yes	No
PT8169b	6C	1150	NVT	4	K MNPO	Valente (2016) at al.	Yes	Yes	Yes	Yes	Yes	Yes	Yes	No
PT8172	23B	8722	NVT	ND	ND	Nunes et al.	Yes	Yes	Yes	Yes	Yes	Yes	Yes	No
PT8210	19A	199	PCV13	ND	ND	Félix et al.	Yes	Yes	Yes	Yes	Yes	Yes	Yes	No
PT8227	7F	191	PCV13	ND	ND	Félix et al.	Yes	Yes	Yes	Yes	Yes	Yes	Yes	No
PT8270	21	193	NVT	ND	ND	Félix et al.	Yes	Yes	Yes	Yes	Yes	Yes	Yes	No
PT8311	10A	461	PCV20	ND	ND	Félix et al.	Yes	Yes	Yes	Yes	Yes	Yes	Yes	No
PT8314	19A	994	PCV13	ND	ND	Félix et al.	Yes	Yes	Yes	Yes	Yes	Yes	Yes	No
PT8338	3	1220	PCV13	ND	ND	Félix et al.	Yes	Yes	Yes	Yes	Yes	Yes	Yes	No
PT8341	33F	717	PCV20	ND	ND	Félix et al.	Yes	Yes	No	Yes	Yes	Yes	Yes	No
PT8363	14	4575	PCV13	ND	ND	Félix et al.	Yes	Yes	Yes	Yes	Yes	Yes	Yes	Yes
PT8365	19F	9716	PCV13	ND	ND	Félix et al.	Yes	Yes	Yes	Yes	Yes	Yes	Yes	No
PT8444	10A	461	PCV20	ND	ND	Félix et al.	Yes	Yes	Yes	Yes	Yes	Yes	Yes	No
PT8511	35B	558	NVT	ND	ND	Félix et al.	Yes	Yes	Yes	Yes	Yes	Yes	Yes	No
PT8513	23A	438	NVT	ND	ND	Félix et al.	Yes	Yes	Yes	Yes	Yes	Yes	Yes	No
PT8534	19F	271	PCV13	ND	ND	Félix et al.	Yes	Yes	Yes	Yes	Yes	Yes	Yes	No
PT8561	19A	320	PCV13	ND	ND	Félix et al.	Yes	Yes	Yes	Yes	Yes	Yes	Yes	No
PT8568	15B/C	8495	PCV20	ND	ND	Félix et al.	Yes	Yes	Yes	Yes	No	Yes	Yes	No
PT8569	NT	4149	NVT	ND	ND	Félix et al.	No	No	Yes	No	No	No	Yes	No
PT8582	35F	1368	NVT	ND	ND	Félix et al.	Yes	Yes	Yes	Yes	Yes	Yes	Yes	No
PT8599	6C	395	NVT	ND	ND	Félix et al.	No	Yes	Yes	No	Yes	Yes	Yes	No
PT8651	7F	9719	PCV13	ND	ND	Félix et al.	Yes	Yes	Yes	Yes	Yes	Yes	Yes	Yes
PT8690	6C	3396	NVT	ND	ND	Félix et al.	Yes	Yes	Yes	No	Yes	Yes	Yes	No
PT8732	23B	9155	NVT	ND	ND	Félix et al.	Yes	Yes	Yes	Yes	Yes	Yes	Yes	No
PT8792	19A	1151	PCV13	ND	ND	Félix et al.	Yes	Yes	Yes	Yes	Yes	Yes	Yes	No
PT8959	23A	190	NVT	ND	ND	Félix et al.	Yes	Yes	Yes	Yes	Yes	Yes	Yes	No
PT8977	33F	717	PCV20	ND	ND	Félix et al.	Yes	Yes	No	Yes	Yes	Yes	Yes	No
PT9001	19A	1201	PCV13	ND	ND	Félix et al.	Yes	Yes	Yes	Yes	Yes	Yes	Yes	No
PT9048	23B	439	NVT	ND	ND	Félix et al.	Yes	Yes	Yes	Yes	Yes	Yes	Yes	No
PT9060	15B/C	275	PCV20	ND	ND	Félix et al.	Yes	Yes	Yes	Yes	Yes	Yes	Yes	No
PT9069	15B/C	411	PCV20	ND	ND	Félix et al.	Yes	Yes	Yes	Yes	Yes	Yes	Yes	No
PT9078	7F	191	PCV13	ND	ND	Félix et al.	Yes	Yes	Yes	Yes	Yes	Yes	Yes	Yes
PT9091	21	13434	NVT	ND	ND	Félix et al.	Yes	Yes	Yes	Yes	Yes	Yes	Yes	No
PT9100	15A	63	NVT	ND	ND	Félix et al.	Yes	Yes	Yes	Yes	Yes	Yes	Yes	No
PT9109	NT	1156	NVT	ND	ND	Félix et al.	Yes	Yes	Yes	Yes	Yes	Yes	Yes	No
PT9117	6C	2777	NVT	ND	ND	Félix et al.	Yes	Yes	Yes	Yes	Yes	Yes	Yes	No
PT9176	22F	433	PCV20	ND	ND	Félix et al.	Yes	Yes	Yes	Yes	Yes	Yes	Yes	No
PT9177	19F	9721	PCV13	ND	ND	Félix et al.	Yes	Yes	Yes	Yes	Yes	Yes	Yes	No
PT9243	3	9723	PCV13	ND	ND	Félix et al.	Yes	Yes	Yes	Yes	Yes	Yes	Yes	Yes
PT9248	35B	3003	NVT	ND	ND	Félix et al.	Yes	Yes	Yes	Yes	Yes	Yes	Yes	No
PT9318	15B/C	13435	PCV20	ND	ND	Félix et al.	Yes	Yes	Yes	Yes	Yes	Yes	Yes	No
PT9347	6C	13436	NVT	ND	ND	Félix et al.	Yes	Yes	Yes	Yes	Yes	Yes	Yes	No
PT9364	35F	2975	NVT	ND	ND	Félix et al.	Yes	Yes	Yes	Yes	Yes	Yes	Yes	No
PT9372	15A	3816	NVT	ND	ND	Félix et al.	Yes	Yes	Yes	Yes	Yes	Yes	Yes	No
PT9385	19F	9717	PCV13	ND	ND	Félix et al.	Yes	Yes	Yes	Yes	Yes	Yes	Yes	No
PT9407	21	13439	NVT	ND	ND	Félix et al.	No	Yes	Yes	No	Yes	Yes	Yes	No
PT9442	6C	1600	NVT	ND	ND	Félix et al.	No	Yes	Yes	Yes	Yes	Yes	Yes	No
PT9451	10A	97	PCV20	ND	ND	Félix et al.	Yes	Yes	Yes	Yes	No	Yes	Yes	No
PT9461	NT	344	NVT	ND	ND	Félix et al.	No	No	Yes	Yes	Yes	No	Yes	No
PT9520	1	306	PCV13	ND	ND	Félix et al.	Yes	Yes	Yes	Yes	Yes	Yes	Yes	Yes
WL 386	33F	1367	PCV20	ND	ND	Frazão et al.	Yes	Yes	Yes	Yes	Yes	Yes	Yes	Yes
WL 737	12F	218	PCV20	ND	ND	Frazão et al.	Yes	Yes	Yes	Yes	Yes	Yes	Yes	Yes
MLST - multilocus sequence typing; VT - vaccine serotype; NVT - non-vaccine serotype; PCV13 - serotype targeted by the 13-valent pneumococcal conjugate vaccine (and by PCV20); PCV20 - serotype targeted by the 20-valent pneumococcal conjugate vaccine (and not by PCV13); blp - bacteriocin-like peptide; ND - not determined. Green cells indicate inhibition; red cells indicate no inhibition. inhibitor…
References
Avery OT, Macleod CM, Mccarty M. 1944. Studies on the chemical nature of the substance inducing transformation of pneumococcal types: induction of transformation by a desoxyribonucleic acid fraction isolated from pneumococcus type III. J Exp Med 79, 137–158
Frazão N, Brito-Avô A, Simas C, Saldanha J, Mato R, Nunes S, Sousa NG, Carriço JA, Almeida JS, Santos-Sanches I, de Lencastre H. 2005. Effect of the seven-valent conjugate pneumococcal vaccine on carriage and drug resistance of Streptococcus pneumoniae in healthy children attending day-care centers in Lisbon. Pediatr Infect Dis J 24(3): 243-52.
Félix S, Handem S, Nunes S, Paulo AC, Candeias C, Valente C, Simões AS, Almeida ST, Tavares DA, Brito-Avô A, de Lencastre H, Sá-Leão R. 2021. Impact of private use of the 13-valent pneumococcal conjugate vaccine (PCV13) on pneumococcal carriage among Portuguese children living in urban and rural regions. Vaccine 39(32): 4524- 33.
Nunes S, Félix S, Valente C, Simões AS, Tavares DA, Almeida ST, Paulo AC, Brito-Avô A, de Lencastre H, Sá-Leão R. 2016. The impact of private use of PCV7 in 2009 and 2010 on serotypes and antimicrobial resistance of Streptococcus pneumoniae carried by young children in Portugal: comparison with data obtained since 1996 generating a 15-year study prior to PCV13 introduction. Vaccine 34(14): 1648-…
Son MR, Shchepetov M, Adrian PV, Madhi SA, de Gouveia L, von Gottberg A, Klugman KP, Weiser JN, Dawid S. 2011. Conserved mutations in the pneumococcal bacteriocin transporter gene, blpA, result in a complex population consisting of producers and cheaters. mBio 2(5).
Valente C, Dawid S, Pinto FR, Hinds J, Simões AS, Gould KA, Mendes LA, de Lencastre H, Sá-Leão R. 2016. The blp locus of Streptococcus pneumoniae plays a limited role in the selection of strains that can cocolonize the human nasopharynx. Appl Environ Microbiol 82(17): 5206-15.
Valente C, Cruz AR, Henriques AO, Sá-Leão R. 2022. Intra-Species Interactions in Streptococcus pneumoniae Biofilms. Front Cell Infect Microbiol 11:803286.

## Sheet: Table S2
Table S2. Genomic characteristics of strains A22 to G22.
Species	Strain	ENA Acession number	Size (bp)a	% GC	Genes	CDS	tRNA
S. oralis	A22	ERS19845126	1,956,731b	41.3	2,009	1,918	62
S. mitis	B22	ERS19845127	2,097,606	40.3	2,029	1,926	59
	C22	ERS19845128	2,178,839c	40.1	2,088	1,987	59
	D22	ERS19845129	2,260,119d	39.6	2,289	2,178	61
	E22	ERS19845130	2,148,157e	40.3	2,087	1,981	57
	F22	ERS19845131	2,160,848	40.2	2,041	1,939	59
	G22	ERS19845132	2,184,976	40.2	2,117	2,010	59
% GC – percentage of guanine and cytosine bases in the genome; CDS – coding sequence
a Single contig except if otherwise noted
b Two contigs of 1,952,063 bp and 4,668 bp (6 genes, 6 CDS)
c Two contigs of 2,141,924 bp and 36,915 bp (62 genes, 62 CDS)
d Two contigs of 2,220,448 bp and 39,671 bp (64 genes, 63 CDS)
e Three contigs of 2,084,724 bp, 37,384 bp (64 genes, 64 CDS) and 15,578 bp (19 genes, 19 CDS)

## Sheet: Table S3
Table S3. Prevalence of putative bacteriocins and immunity proteins found in strains A22 to G22 among 7,548 pneumococcal genomes (PubMLST collection).
Locus type	Locus	Strain	Protein	Protein type	Full length (aa)	Mature form (aa)	Full-lenght sequence (aa)	S. pneumoniae (n=7,548)		S. mitis (n=322)		S. oralis (n=108)
								Prevalence 100% cv, 100% id	Prevalence ≥90% cv, ≥80% id	Prevalence 100% cv, 100% id	Prevalence ≥90% cv, ≥80% id	Prevalence 100% cv, 100% id	Prevalence ≥90% cv, ≥80% id
bacteriocin-like peptide loci	blp1	B22	Bac1	BA	75	52	MNTKTMSQFSVMDNEMLACVEGGDKVGAGEVVQALGICTIGGAALGSVIPVVGTLAGGVLGAQFCTAAWGAFRAS	0	0.00172231	0	0	0	0.0463
	blp1	B22	Bac2	BA	72	50	MEQSVNNFIILSDEKLTMITAGDKQLADRFLSGVGGAVEGLSLCAQTIPFPTPQIYLICAAGGAAASVLWPH	0	0.00172231	0	0.0155	0	0.0463
	blp1	B22	BlpX4	IM	124	NA	MKYRLFLIIFLSSVLDILLGTFLKISNVSIGWIVLYSGLFEAGVFLLANKGLAVKIKESDIQKRFKFIFGKTLWFQILLLIFLAVKLYLGLDERLILLYGNIFIVFNALVYLLSTSQINLTKKV	0	0.710519	0	0.4255	0	0.1019
	blp1	B22	BlpZ5	IM	82	NA	MYKHLFFPYSKILDWLTPYILVLASDTIAFNVFVLTFVSVVVFSFLNPMLAFIAIFLGAGYVVGFWLLKWFVLERLEVKDDL	0	0.260599	0	0.9907	0	0.1667
	blp1	C22	Bac1	BA	75	52	MNTKTMSQFSVMDNEMLACVEGGDKVGAGEVVQALGICTIGGAALGSVIPVVGTLAGGVLGAQFCTAAWGAFRAS	0	0.00172231	0	0	0	0.0463
	blp1	C22	Bac2	BA	72	50	MEQSVNNFIILSDEKLTMITAGDKQLADRFLSGVGGAVEGLSLCAQTIPFPTPQIYLICAAGGAAASVLWPH	0	0.00172231	0	0.0155	0	0.0463
	blp1	C22	BlpX4	IM	124	NA	MKYRLFLIIFLSSVLDILLGTFLKISNVSIGWIVLYSGLFEAGVFLLANKGLAVKIKESDIQKRFKFIFGKTLWFQILLLIFLAVKLYLGLDERLILLYGNIFIVFNALVYLLSTSQINLTKKV	0	0.710519	0	0.4255	0	0.1019
	blp1	C22	BlpZ5	IM	82	NA	MYKHLFFPYSKILDWLTPYILVLASDTIAFNVFVLTFVSVVVFSFLNPMLAFIAIFLGAGYVVGFWLLKWFVLERLEVKDDL	0	0.260599	0	0.9907	0	0.1667
	blp1	E22	Bac1	BA	75	52	MNTKTMSQFSVMDNEMLACVEGGDKVGAGEVVQALGICTIGGAALGSVIPVVGTLAGGVLGAQFCTAAWGAFRAS	0	0.00172231	0	0	0	0.0463
	blp1	E22	Bac2	BA	72	50	MEQSVNNFIILSDEKLTMITAGDKQLADRFLSGVGGAVEGLSLCAQTIPFPTPQIYLICAAGGAAASVLWPH	0	0.00172231	0	0.0155	0	0.0463
	blp1	E22	BlpX4	IM	124	NA	MKYRLFLIIFLSSVLDILLGTFLKISNVSIGWIVLYSGLFEAGVFLLANKGLAVKIKESDIQKRFKFIFGKTLWFQILLLIFLAVKLYLGLDERLILLYGNIFIVFNALVYLLSTSQINLTKKV	0	0.710519	0	0.4255	0	0.1019
	blp1	E22	BlpZ5	IM	82	NA	MYKHLFFPYSKILDWLTPYILVLASDTIAFNVFVLTFVSVVVFSFLNPMLAFIAIFLGAGYVVGFWLLKWFVLERLEVKDDL	0	0.260599	0	0.9907	0	0.1667
	blp1	F22	Bac1	BA	75	52	MNTKTMSQFSVMDNEMLACVEGGDKVGAGEVVQALGICTIGGAALGSVIPVVGTLAGGVLGAQFCTAAWGAFRAS	0	0.00172231	0	0	0	0.0463
	blp1	F22	Bac2	BA	72	50	MEQSVNNFIILSDEKLTMITAGDKQLADRFLSGVGGAVEGLSLCAQTIPFPTPQIYLICAAGGAAASVLWPH	0	0.00172231	0	0.0155	0	0.0463
	blp1	F22	BlpX4	IM	124	NA	MKYRLFLIIFLSSVLDILLGTFLKISNVSIGWIVLYSGLFEAGVFLLANKGLAVKIKESDIQKRFKFIFGKTLWFQILLLIFLAVKLYLGLDERLILLYGNIFIVFNALVYLLSTSQINLTKKV	0	0.710519	0	0.4255	0	0.1019
	blp1	F22	BlpZ5	IM	82	NA	MYKHLFFPYSKILDWLTPYILVLASDTIAFNVFVLTFVSVVVFSFLNPMLAFIAIFLGAGYVVGFWLLKWFVLERLEVKDDL	0	0.260599	0	0.9907	0	0.1667
	blp1	G22	Bac1	BA	75	52	MNTKTMSQFSVMDNEMLACVEGGDKVGAGEVVQALGICTIGGAALGSVIPVVGTLAGGVLGAQFCTAAWGAFRAS	0	0.00172231	0	0	0	0.0463
	blp1	G22	Bac2	BA	72	50	MEQSVNNFIILSDEKLTMITAGDKQLADRFLSGVGGAVEGLSLCAQTIPFPTPQIYLICAAGGAAASVLWPH	0	0.00172231	0	0.0155	0	0.0463
	blp1	G22	BlpX4	IM	124	NA	MKYRLFLIIFLSSVLDILLGTFLKISNVSIGWIVLYSGLFEAGVFLLANKGLAVKIKESDIQKRFKFIFGKTLWFQILLLIFLAVKLYLGLDERLILLYGNIFIVFNALVYLLSTSQINLTKKV	0	0.710519	0	0.4255	0	0.1019
	blp1	G22	BlpZ5	IM	82	NA	MYKHLFFPYSKILDWLTPYILVLASDTIAFNVFVLTFVSVVVFSFLNPMLAFIAIFLGAGYVVGFWLLKWFVLERLEVKDDL	0	0.260599	0	0.9907	0	0.1667
	blp2	A22	Bac3	BA	75	52	MNTKMMSQFEIMDTEMLASIEGGTVSAGEVAQATGICTLAGAMIGSLIAPGAGTWAGGILGAQYCTGIWALARSL	0	0	0.0031	0.0031	0.0093	0.0093
	blp2	A22	Bac4	BA	72	50	MNKLNMHFMELKNEELSCVLGGGQREGNAVLSGAAGAVEAAMSCAPAGPYVIAACAVGGAIYGGFWGYVFGS	0	0	0.0031	0.0031	0.0093	0.0093
	blp2	A22	Bac5	BA	59	36	MNTKMMSQFSVMDNEMLACVEGGDNSYGFWYRIGGLVRDGFDLYVENQRRLHAMCPLCI	0	0.000264971	0.0031	0.0031	0	0.0093
	blp2	A22	Bac6	BA	55	35	MKNKYFETLSAEELTQVQGGGIPWWTPIIPNYDQILGSICGFIDGFSRSTNRGQC	0	0.000264971	0	0.0031	0	0.0093
	blp2	A22	Bac7	BA	73	50	MDTKMMEQFEVMDTEMLASKVGGKTIYYGNGLYCDNYKGCWVNWPEAINKILTNSIVNGFSGGNAGWNSGGPL	0	0	0	0.0186	0	0.0556
	blp2	A22	Bac8	BA	61	38	MNTKMMEQFESMDTDMLACIEGGKKFGDCETAIAAGIGVGAVFGGPWGGIGLGMVAAAYYC	0	0	0	0	0	0
	blp2	A22	Bac9	BA	64	41	MNKDNIKKFEVVDVEILSTVNGGDWRCVVGTAGGAIFGGAFGGPWGALGVGTAANMFFCATPVS	0	0	0	0.0031	0	0.0093
	blp2	A22	BlpDC'Trunc	BA	58	35	MNTKMMSQFEIMDTEMLASIEGGTDWGTVGKGAVYGAGIGVAMCAVGGDSLLVVPHGL	0	0	0	0	0	0
	blp2	A22	BlpE1	BA	69	51	MFNYKIVDNQELSNISGGGLGGDVVVGALSGAFQAGQSCIAGGPQAYLICATGGAIVGGILAYGLRPPK	0.103074	0.103604	0	0.0093	0	0.0278
	blp2	A22	BlpK2	BA	76	53	MDTKMMEQFEIMDTDMLACVEGGGCNWGDFAKAGIGGGAARGLQLGIKTRTWQGAATGAAGGAILGGVAYAVTCWW	0	0.820482	0	0	0	0
	blp2	A22	BlpK3	BA	76	53	MNTKMMSQFEIMDADMLACVEGGDCNWGDFAKAGVGGGVARGLQLGIKTGTWQGVATGAAGGAILGGVAYVATCWW	0	0.766693	0.0031	0.0031	0.0093	0.0093
	blp2	A22	BlpM	BA	69	61	MLSSIEGGKNNWQTNVLEGGGAAFGGWGLGTAICAASGVGAPFMGACGYIGAKFGVALWAGVTGATGGF	0.131955	0.601749	0.0155	0.0186	0.0463	0.0556
	blp2	A22	BlpN	BA	67	49	MNTYYNVDETMLSEIYGGNSGGAAVVAALGCAAGGVKYGKFLGPWGAAIGGIGGAVICGYLAYSATS	0	0.590355	0	0	0	0
	blp2	A22	BlpF2	IM	80	NA	MGIDMLNETMIQLILIAICCVYIIFNTKADKNPKRGYRTALYLFVMAGIISYIMNYLNWLDFFLLITPIMCLFKFEDKWS	0	0.103339	0	0.0963	0	0.0556
	blp2	A22	BlpLC'Trunc	IM	27	NA	MKTFLAKKRNIFLARLFLGQLPLLVSI	0	0.370562	0	0.6988	0.037	0.1204
	blp2	A22	BlpLN'Trunc2	IM	52	NA	MFIGLTGLISIIGLYRGMTAAESYQQIIAYIGAVLCLIIMFLLMWGLRYYKK	0	0	0	0	0	0
	blp2	A22	BlpP	IM	69	NA	MKAIFYIILFAFQTYLIYLSISTSDKKQKTIELTSLNCFVILFLIYDKLFFLFIAYVFLIIFILNLFRN	0	0.877318	0	0.0217	0.0093	0.0463
	blp2	A22	BlpX3	IM	127	NA	MKYRLFLVIFLSSILDILLGTFLQISNVSIGWLVLYSALFEARIFLLTNKGLTAQIKEADIQNRFKFIFGKTIWFQILLLIFVMAKLYLGLDVKLILFYGHIFIIFNALIYLLSSSRVSLKKSKLSS	0	0.710519	0	0	0	0
	blp2	A22	BlpYlike1	IM	229	NA	MKKHSILFKTSAILSYLFLFFGLFWTTQFWSNYWEFSSWVGNIIWIRNTISVLFIGLMVWILVRSGHDYLFRIPRKKWLSYSVLTVLVAVVLICFNYLTAKHVQGTNEGWNLFIAYSETNFAEFGVYLTLIVLGPLMEELVCRGLLQHAFFKNSRWGLDLLFPSLLFSLPHFSSLPSLADIFVYTTVGFLFAYLTRYTKSIYPSYAIHIVNNIIANLPFLLTFLHRVLG	0	0.00278219	0	0.4596	0	0.0741
	blp2	A22	BlpYN'Trunc	IM	93	NA	MEELIYRGLLQHAFFKHSRFSLDLLLPSILFALPHFSSLPSLLDISVFATFGIILAGLTRYTKSIYPSYAVHVINNIVATSPFLLPFLHRIFS	0	0.996555	0	0.913	0	0.1667
	blp2	A22	BlpZ4	IM	82	NA	MYKHLFFLDSKTLDWLTPYILVLAADTIAFNVFVLTFISVVIFYFLNPMLALMAILLGVGYVVGFWLLKWFVLERLELKDDL	0	0.260599	0	0.9876	0	0.1667
	blp2	A22	Imm1	IM	130	NA	MKSGEFRLILALFTSFFIIGALGIVLNVTISEVLVLSVGSVFFELLIHLLTHNKKRGNISSELCFNRYKQFIKKISAPTFFLLLLSIIFVVINGYKSSSVLFYTHIFVVLFTVGYIICSNNIELHISKKK	0	0	0	0.1118	0.0093	0.0093
	blp2	A22	Imm2	IM	73	NA	MENVIMNVVNHLLLKIEWIVSNIFIKMSILWMLIWFLYYLKSDLAMYFLFFGNGFLLLLIIFRFALYQIKLVMQNDIK	0	0	0.028	0.118	0.0093	0.0093
	blp2	A22	Imm3	IM	222	NA	MKNISFIFIKVLTCFLLTFAIQVVPLTVVRRFYDGAMGDVFSVGVFFLTFFICLTILVYLIKRWGDETTLDCLPIKWVELKWIVLAYLANLVLVVGFILFMTVLGKVHDNTSSLSFFQHLETRGFLYTFLFWLSTAFTQPLLEEMLFRGIILGTLEKYSPIFAVFLSAVLFGFAHDGEIISQHLVTGIVLGSLYIKRRNLYSCVVVHGLMNATVTCLFFLAT	0	0.000264971	0	0.1553	0	0.0463
	blp2	A22	Imm4	IM	98	NA	MRGLKWFSGGVERRREAIIILEELIQNIKCDSQLLPLKNILISYEYELKKGSISIPYTLSRMNIEISNVLIENALHLSEIQSDQIKKLRELSNIRYGY	0	0	0	0	0	0.0463
	blp2	A22	Imm5	IM	67	NA	MKKYIDYLDLFARVVVILMSLFLCIRVLMISTELWKNIVVLVSTPVTIYSLIKHRLDYKVYKNKERS	0	0	0	0.0093	0	0.0093
	blp2	A22	PncF3	IM	41	NA	MDFKSFIIGLVIGVFGPYMDDLIKKIFSKSPKKNTDSTPKK	0	0.741653	0	0.0435	0.0093	0.0278
	blp2	A22	PncG1	IM	54	NA	MKKKILIIFILYLIMSIFLYPLRESIWYQLFYTIAYLIAVKIYFALIKKKGVKK	0	0	0	0	0	0
	blp2	A22	PncGH	IM	188	NA	MKKKIFIILTLYLIMSIFLYPLRESIWYLLFYTIAYMIAVMIYFALTKKKGAKKMKIFLAKKRNIFLTRLFLGQLPLLVSTYLFLSRQFLNFSLVSQFLLVVINLASILVTVYLTREMRIREFEDDDLVSPRTNQLMFIGLTSFMSIICLYRGITAEEFYQQLILYICAILCLLIMLLLIWGLKYYKK	0	0	0	0	0	0.0093
	blp2	A22	PncPlike2	IM	203	NA	MAIFNKCHALFLGFLVFAIVGTAGYSVNQGDYFQHQYTFIIIKSLLLFLSFVYAKWFDMISFGILSKKQLLLFIGIFLLTVLVNIGYHAFFSVVSGASAQHLEETSKGLSLSFIVSVTVLGPIQEELMFRGLLQGAIFENSWLGLVLTSSLFSFMHEPYDVPSFFYYLLGGLLLGFVYKKSQNLWVSTLVHMSYNSLPFLTYF	0	0	0	0.2795	0	0.1204
	blp3	D22	BlpD3	BA	82	59	METKTMTQFDVLDTEMLASIEGGTDWGTVGKGAVYGAGIGVAMCGVGGLLTGGATWAMTAACAWAGAKLGGSFTAIADNIWS	0	0.103604	0	0.0186	0	0.0556
	blp3	D22	BlpE3	BA	69	51	MFNYKIVDNQELSNISGGGLGGDVLVGALSGAFQAGQSCIAGGPQAYFICAAGGAIVGGFVAYGLRPPK	0	0.103604	0	0.0062	0	0.0185
	blp3	D22	BlpW1	BA	76	53	MNTKMMEQFEIMDTDVLACIEGGGWIKCGLGVVGGALTGGVAGGAVGTVTLPIIGTVSGAAAGFWGGAATGAATFC	0	0	0	0	0	0
	blp3	D22	BlpF1	IM	76	NA	MLNETMIQLILIAICCVYIIFNTKADKNQKRGYRTALYLFVMAGIISYIMNYLNWLDFFLLITPIMCLFKFEDQWS	0.000132485	0.103339	0.0311	0.0963	0	0.0463
	blp3	D22	BlpL5	IM	134	NA	MKTFLAKKRNVFLARLFLGQLPLLVSTYLFLSRQFLNFSLVFQFLLVVLNLASILVTVYLTREMRIREFEDDDLVSPRTNQLMFIGLTGFMSIICLYRGVTAGEFYQQLIAYIGAILCLIIMLLLIWGLKYYKK	0	0.370562	0.0155	0.823	0	0.1481
	blp3	D22	BlpLN'Trunc1	IM	52	NA	MYIGLTGFMSIIYLYRGITVAESYQQLIAYIGAVLCLIIMLLLMWGLKYYKK	0	0.674351	0	0.6863	0	0.1667
	blp3	D22	BlpZ3	IM	82	NA	MYKHLFFLDSKTLDWLTPYILVLASDTIAFNVFVLTFVSAVVFNSLNSMLALMAIFLGAGYVVGFWLLKWFVLERLDLKNDV	0	0.260599	0.0093	0.9907	0	0.1667
	blp3	D22	Imm6	IM	97	NA	MLNETMIQLILIAICCVYIIFNTKADKNQKRGYRTALYLFVMAGIISYIMNYLNWLDFFLLITPIMCLFKFEDQWS	0	0	0	0	0	0
	blp3	D22	Imm7	IM	118	NA	MSKNSRTEKAKVTESADFGAYFLILAVLAVGALAYFSEDFGTRWAKVIEIVGAPFSLGLGFFAFDKGFELLNDYKKNKRKEDEEEEKKQHSELKNVK	0	0	0	0	0	0
	blp3	D22	PncG3	IM	54	NA	MKKKILIIFVLYLIMSTLLYPLRESIWYHLFYTIAYMIAVVIYFALTKKKGAKK	0	0.00887652	0.0901	0.1894	0	0
	blp3	D22	PncM3	IM	59	NA	MNKKKIVSTILCIVFLIMSVANFFRDLTPLLFILNIIGLTCFLVLTYISIKDMILNRSK	0	0.365527	0	0.0683	0	0.0093
	blp3	D22	PncPlike1	IM	203	NA	MAIFNKCHALFLGFLVFAIIGTAGYSVNQGDYFQHQYTFIIIKSLLLFLSFGYAKWFDMISFGMLSKKQLMLFIGIFLLTVLVNIGYHAFFSVASGASAQHLEETSKGLSLSFIVSATVLAPIHEELLFRGLLQGAVFDNSWLGLVLTSSLFSFMHEPYDIPSFFYYLLGGLLLGFAYKKSQNLWVSTLVHMFYNAWPLLYYL	0	0	0	0.2609	0	0.1204
	blp4	C22	BlpD1	BA	82	59	METKTTTQFDVLDTEMLASIEGGTDWGTVGKGAIYGAGIGVAMCGVGGLLTGGSTWAMTAGCAWAGAKIGGSITAIADNLWP	0	0.103604	0	0.0186	0	0.0556
	blp4	C22	BlpE3	BA	69	51	MFNYKIVDNQELSNISGGGLGGDVLVGALSGAFQAGQSCIAGGPQAYFICAAGGAIVGGFVAYGLRPPK	0	0.103604	0	0.0062	0	0.0185
	blp4	C22	BlpOlike2	BA	78	55	MDTKMMSQFSVMDNEMLACVEGGDIDWGRTIACGAGIAYGALDGYATTYGSTFLLGPYAIGTGAIGAVLGGIGGALTC	0	0	0	0	0	0
	blp4	C22	BlpF1	IM	76	NA	MLNETMIQLILIAICCVYIIFNTKADKNQKRGYRTALYLFVMAGIISYIMNYLNWLDFFLLITPIMCLFKFEDQWS	0.000132485	0.103339	0.0311	0.0963	0	0.0463
	blp4	C22	BlpL1	IM	134	NA	MKKLFATKHNVFLVRLLFGQIPLVVSTYLFLSRQFLNFSVVFQFLLVVINLASILATVYLTREMRVREFEDDDLVSPRTNQLMFIGLTGFMSIICLYRGITAGESYQQIIAYIGAVLCLIIMLLLIWGLKYYKK	0	0.370562	0	0.7329	0	0.1481
	blp4	E22	BlpD1	BA	82	59	METKTTTQFDVLDTEMLASIEGGTDWGTVGKGAIYGAGIGVAMCGVGGLLTGGSTWAMTAGCAWAGAKIGGSITAIADNLWP	0	0.103604	0	0.0186	0	0.0556
	blp4	E22	BlpE3	BA	69	51	MFNYKIVDNQELSNISGGGLGGDVLVGALSGAFQAGQSCIAGGPQAYFICAAGGAIVGGFVAYGLRPPK	0	0.103604	0	0.0062	0	0.0185
	blp4	E22	BlpOlike2	BA	78	55	MDTKMMSQFSVMDNEMLACVEGGDIDWGRTIACGAGIAYGALDGYATTYGSTFLLGPYAIGTGAIGAVLGGIGGALTC	0	0	0	0	0	0
	blp4	E22	BlpF1	IM	76	NA	MLNETMIQLILIAICCVYIIFNTKADKNQKRGYRTALYLFVMAGIISYIMNYLNWLDFFLLITPIMCLFKFEDQWS	0.000132485	0.103339	0.0311	0.0963	0	0.0463
	blp4	E22	BlpL1	IM	134	NA	MKKLFATKHNVFLVRLLFGQIPLVVSTYLFLSRQFLNFSVVFQFLLVVINLASILATVYLTREMRVREFEDDDLVSPRTNQLMFIGLTGFMSIICLYRGITAGESYQQIIAYIGAVLCLIIMLLLIWGLKYYKK	0	0.370562	0	0.7329	0	0.1481
	blp4	G22	BlpD2	BA	82	59	METKTTTQFDVLDTEMLASIEGGTDWGTVGKGAIYGAGIGVAMCGVGGLLTGGSTWAMTAGCAWAGAKIGGSITAIADNIWP	0	0.103604	0	0.0186	0	0.0556
	blp4	G22	BlpE2	BA	69	51	MFNYKIVDNQELSNISGGGLGGDVVVGALSGAFQAGQSCIAGGPQAYLICATGGAIVGGFLAYGLRPPK	0	0.103604	0	0.0093	0	0.0278
	blp4	G22	BlpOlike1	BA	78	55	MDTKMMSQFSVMDNEMLARVEGGDIDWGRTIACGAGIAYGAIDGYATTYGSTFLLGPYAIGTGAIGAVLGGIGGALTC	0	0	0	0	0	0
	blp4	G22	BlpF1	IM	76	NA	MLNETMIQLILIAICCVYIIFNTKADKNQKRGYRTALYLFVMAGIISYIMNYLNWLDFFLLITPIMCLFKFEDQWS	0.000132485	0.103339	0.0311	0.0963	0	0.0463
	blp4	G22	BlpL2	IM	134	NA	MNTIFATKRNAFLVRLLFGQIPLVVSTYLFLSRQFLNFSLVFQFLLVVINLASILVTVYLTREMRIREFEDDDLVSPRTNQLMFIGLTGFMSIICLYRGITAGESYQQIIAYIGAVLCLIIMLLLIWGLKYYKK	0	0.370562	0	0.7329	0	0.1667
	blp5.1	B22	BlpL3	IM	134	NA	MKTFLAKKRNIFLARLILGQLPLLVSTYLFLSRQFLNFSLVFQFLLVVINLASILVTVYLTREMRIREFEDDDLVSPRTNQLMFIGLTGFMSIICLYRGITAGESYQQLIAYIGAILCLIIMLLLIWGLKYYKK	0	0.370562	0	0.8292	0	0.1389
	blp5.1	B22	BlpX2	IM	127	NA	MKYRLFLVIFLSSMLDILLGTFLQISNVSIGWIVLYSGLFEAGIFLLANKGVAVKIKEVDIQNRFKFIFGKTVWFQILLLLFLVVKLYLGLDARLILFYGHIFIVFNTLMYLLSSSQVSLKKNKLSS	0	0.710519	0	0.3975	0	0.1111
	blp5.1	B22	BlpY	IM	229	NA	MKKYQLLFEISAVFSYLFFVFGLSQLTLIVQNYWQFSSQIGNFVWIQNILSLLFSGVMIWILVKTGHGYLFHIPRKKWLWYSILTVLVLVLQISFNVQIAKHVQSTAEGWAVLIGYSGTNFAELGIYVTLFFLTPLMEELIYRGLLQHAFFKHSRFGLDLLLPSILFALPHFSNLPSLLDIFVFATFGIIFAGLTRYTKSIYPSYAVYVINNIVATFPFLLTFLHRVLG	0	0.994568	0	0.8292	0	0.963
	blp5.1	B22	BlpZ1	IM	82	NA	MYKHLFFLDSKTLDWLTPYILVLASDTIAFNVFVLTFVSVVMFYFLNPMLSLMAIFLGAGYVVGFWLLKWFVLERLELKNDA	0	0.260599	0	0.9907	0	0.1667
	blp5.1	B22	Imm22.1	IM	118	NA	MNKKSFFIICSTLIIASNLLMISVVNKGEETGSNLFVIAIACVMLPSFLYAVENRMASLIRTGSVALLLLTVLSLVRLVNRIERTPEILNIIITLLVLASGTACILVAIMRIYENRRK	0	0	0.0062	0.9565	0	0.0463
	blp5.1	B22	PncF1	IM	39	NA	MDFKSFIIGLVVGIFGPYMDDLIRKIFSKSPKKDTDSTP	0.0384208	0.74576	0.0311	0.0963	0.0093	0.0278
	blp5.1	B22	PncG4	IM	54	NA	MKKKILIIFVLYLIMSILLYPLRESTWYQLFYTIAYVIAAMIYFAIMKKKGEKK	0	0.0153683	0.0093	0.0186	0	0
	blp5.1	B22	PncM1	IM	59	NA	MDKKKIVSTIICIVFLVVSVDNFFRDLTPLLFILNIIGLTCFLVLTYTNIKEMLLNISK	0	0.365527	0.0031	0.1118	0	0.0093
	blp5.1	B22	PncP1	IM	203	NA	MEFFDKFHALCFGFLVLIIVITVPYTINHGDFFQNEFALILVSLLVTSLSVAYARKFDMISFGMLSKKDLLLFIAIFLLSVLETLVYIHFFAISSGAGVQHLAEVSRGISLSLILTTSVFGPIQEELIFRGLLQGAVFDNSWSGLILTSSLFSFMHGPSNVPSFIFYLLGGLLLGFAYKKSQNLWVSTLVHMFYNAWPLLYYL	0	0.571675	0	0.8075	0	0.0185
	blp5.2	F22	BlpX1	IM	127	NA	MKYRLFLVIFLSSVLDILLGTFLQISIVSIGWLVLYSGLFEAGVFLLANKGLAVKIKEVDIRNRFKFIFGKTLWFQILLLIFLIIKLYLGLDARLILFYGHIFIVFNALMYLLSSSQVILKKNKLSS	0	0.710519	0	0.3975	0	0.1111
	blp5.2	F22	BlpYlike2	IM	229	NA	MKRHSILFKTSAILSYLFLFFGLSWTPQFWSNYWEFSSWVGNIIWIRNIISLLFIGLMVWILVRSGHAYLFRIPRKKWLSYSVLTVLAAVVLICFNYLTAKHVQGTNEGWNLFIAYSETNFAEFGVYLTLIVLGPLMEELVCRGLLQHAFFKNSRWGLDLLFPSFLFALPHFSSLPSLADIFVYTAVGCLFACLTRYTKSIYPSYSIHIVNNIIANLPFLLTFLHRVLG	0	0.00278219	0	0.4596	0	0.0556
	blp5.2	F22	BlpZ2	IM	82	NA	MYKHLFFLDSKTLDWLTPYILVLASDTIAFNIFVLTFVSVVMFYFLNPMLSLMAIFLGAGYVVGFWLLKWFVLERLELKDDA	0	0.260599	0	0.9907	0	0.1667
	blp5.2	F22	Imm22.2	IM	118	NA	MNKKSFFIICSTLIIASNLLMISVVNKGEETGSNLFVIAIACVMLPSFLYAVENRLTSLIRTGSVALLLLTVLSLVRLVNRIERTPEILNIIITLLVLAGGTACILVAIMRIYENIRK	0	0	0	0.9596	0	0.0463
	blp5.2	F22	PncF2	IM	39	NA	MDFKSFIIGLVVGIFGPYMDDLIRKIFSKSPKKDTDSTL	0.000132485	0.74576	0	0.0435	0.0093	0.0278
	blp5.2	F22	PncG2	IM	54	NA	MKKKILVIFILYLIMSIFLYPLRESIWYQLFYTIAYMIAVVIYVALTKKKGANK	0	0.00887652
	blp5.2	F22	PncM2	IM	59	NA	MDKKKIVSTIICIVFLVVSVDNFFRDLTPLLFILNIIGLTCFLVLTYTNIKEILLNISK	0.059221	0.365527	0.0186	0.1118	0	0.0093
	blp5.2	F22	PncP2	IM	203	NA	MEFFDKFHAFCFGFLVLIIVITVPYTINHGDFFQNEPALIIVSLLVTSMSVAYARKFEMISFGMLSKKDILLFITIFLLSLLETLVYIHFFAISSGAGVQHLAEVRRGISLSLVLTSSVFGPIQEELIFRGLLQGAVFDNSWLGLVLTSSLFSFMHGPSNVPSFIFYLLGGLLLGFAYKKSQNLWVSTLVHMFYNAWPLLYYL	0	0.571675	0	0.5435	0	0.0093
	blp6	C22	Bac10.1	BA	73	52	MILMTKNINLTNEELELIQGGADPYGKNPNGRYDWEIEPVLTLPVHGFCPRGTYDLGYIGGGNHLCKGSAARF	0.305114	1	0	0.0062	0	0.0185
	blp6	C22	Imm8.1	IM	223	NA	MKKRAIQILLALSLIFYKSTWFWGIFNHLAKPYLPASREFFQILLLLESGVLLSAVIYLLVFAGKKTFHFTWQLRYFIYLLLGYIMSYMSDFFLSYFIPSSSNQISLNETIEMMGRQELPYFLLMACFIGPIAEELIYRSVLMTTFFKNSPWYGDVLLSAIIFGYIHVNFALTPLAFFTYASGGLIFALLYRMTKSLYYPILVHILINITAFWNVWLLLFSGS	0	0.976948	0	0.5807	0	0.0093
	blp6	F22	Bac10.2	BA	73	52	MILMTKNINLTNEELEMIQGGADPYGKEPNGYYAWQMEPVLTMPVHGFCPRGTYDLGYIGGGNHLCKGSAARF	0.00132485	1	0	0.0186	0	0.0556
	blp6	F22	Imm8.2	IM	223	NA	MKKRIIQILLALSLIFYKSTWFWGIFNHLAKPYLPASREFFQILLLLESGVLLSAVIYLLVFAGKKTFHFTWQLRYFIYLLLGYIILYMSDFLLSYFITSTSNQISLNETIEMMGRQELPYFLLIACFIGPIAEELIYRGVLMTTFFKNSPWYGDVLLSAIIFGYIHINFALTPFAFFIYASGGLILALLYRMTKNLYYPILVHILINITAFWNVWLLLFSGS	0	0.976948	0	0.5807	0	0.0185
competence-associated loci	cab1	B22	Bac11	BA	48	21	MEMKNTFVELEQFEELTPEVLEEVNGGGIFEDTVKWCNKLFGTGRHVA	0	0.000264971	0	0	0	0
	cab1	B22	Bac12.1	BA	42	20	MKEHYYGFVELTSEELTDIQGGESWVKTLADWYIGFRRGFGF	0	0.0156333	0	0	0	0
	cab1	B22	Bac12.2	BA	42	20	MKEHYYGFVELTSEELIDIQGGENWTKTLVDWYIGFRRGFGF	0.0156333	0.0156333	0	0	0	0
	cab1	B22	Bac13	BA	46	22	MNEMNDKYTIEVLKESDLALLVGGSEASYQHGLMVGFILRRALFGF	0	0	0	0	0	0
	cab1	B22	Bac14.1	BA	51	27	MNEMNDKYTIEVLKESDLALLVGGSKESYQRGLITGLLLRGIFIGTPFFRR	0	0	0	0	0	0
	cab1	B22	Bac15	BA	60	35	MEQIKNMENSFHVMSHEELSDVEGGLLFGLVVVGGVAIAGTFLLGAVDGASGAHAKRRGR	0.0156333	0.0157658	0	0	0	0
	cab1	B22	Bac16.1	BA	66	42	MNMIKIEEKFTSLTEKDLATVEGGRVSWRGNINIDVHKVIDSTGRFFGGIYNAGRSFGRNVYNAFY	0.0156333	0.0157658	0	0	0	0
	cab1	B22	Bac17.1	BA	64	39	MTNFDKMEQNFVALTEEELMDVDGGALPLVIAGVSIWKIGAAVAGGAAALFAGGAALGYYANRP	0	0	0	0	0	0
	cab1	B22	Bac18.1	BA	55	35	MNLEQFYQLSNDELVGTKGGFGLAEAVGIAGVLNAAVQIFNAGYKFGSDFARRGR	0	0.0157658	0.0031	0.0093	0.0093	0.037
	cab1	B22	Bac19	BA	51	33	MDKFQVVDEKDLQVIEGGIEPISIIFGLSAIAFGAFGAGYTFGSDLARRGR	0	0	0	0	0	0
	cab1	B22	BlpK1	BA	76	53	MNTKTMSQFEIMDTEMLACLEGGGCNWGDFAKAGVGGGAARGLQLGIKTGTWQGAATGAAGGAILGGVAYAATCWW	0.00278219	0.653286	0	0	0	0
	cab1	B22	Imm9	IM	62	NA	MERIIESWITRVENFYSLQSIPVKVFIFIVGVVGIYALGTLLLGPVYWAGQKFGETIYNYLF	0	0	0	0.1491	0	0
	cab1	B22	Imm10.1	IM	66	NA	MFLKKEVILLGVLLSLRIIFTIVQILIDYKILSGQYSVNFMDISEVFTYPILILIIYIAIKYNTKE	0	0	0.087	0.2733	0	0.037
	cab1	B22	Imm11.1	IM	59	NA	MKTFLLGFAEGYFTVSLIIYIATYLMLKNPINTLFYPEIYPVLFGLFYLGYKVNKKRVE	0.000264971	0.0157658	0	0.6801	0	0.1019
	cab1	B22	Imm11.2	IM	59	NA	MKIFLLGFAEGYFTVSLIIYIATYLMLKNPINTLFYPEIYPVLFGLFYLGYKVNKKQVE	0	0.0157658	0.0031	0.0248	0	0.1667
	cab1	B22	Imm12.1	IM	68	NA	MKFVKSILKVWPEIMVLLSSMSYIIIRLVADVNKLPLPTWFDDFNIPTISLFLMVFILLYRSKGEKNG	0	0.0157658	0	0.6522	0	0.0463
	cab1	B22	Imm13.1	IM	71	NA	MNNRNLNLNTLLPKLAMIFPLLGITLNVALHVIRTDSLVSFNWQWTLVGLLFAGYFGIFRKDLSKNNQNYK	0	0	0	0	0	0
	cab1	B22	PncFlike	IM	41	NA	MDFKSFIIGLVVGIFGPYMDDLIRKKFLKSSEKKTEKFVKK	0.000132485	0.936539	0.0031	0.0248	0	0
	cab2	E22	Bac11	BA	48	21	MEMKNTFVELEQFEELTPEVLEEVNGGGIFEDTVKWCNKLFGTGRHVA	0	0.000264971	0	0	0	0
	cab2	E22	Bac12.1	BA	42	20	MKEHYYGFVELTSEELTDIQGGESWVKTLADWYIGFRRGFGF	0	0.0156333	0	0	0	0
	cab2	E22	Bac12.3	BA	42	20	MKEHYYGFIELTSEELTDIQGGENWTKTLVDWYIGFRRGLGF	0	0.0156333	0	0	0	0
	cab2	E22	Bac13	BA	46	22	MNEMNDKYTIEVLKESDLALLVGGSEASYQHGLMVGFILRRALFGF	0	0	0	0	0	0
	cab2	E22	Bac14.2	BA	51	27	MNEMNDKYTIEVLKESDLALLVGGSKESYQRGLNTGLLLRGIFIGTPFFRR	0	0	0	0	0	0
	cab2	E22	Bac15	BA	60	35	MEQIKNMENSFHVMSHEELSDVEGGLLFGLVVVGGVAIAGTFLLGAVDGASGAHAKRRGR	0.0156333	0.0157658	0	0	0	0
	cab2	E22	Bac16.2	BA	66	42	MNMIKIEEKFTSLTEKDLATVEGGRVSWRGNINIDVHKVIDSTGRFFGGIYNAGRAFGRNVYNAFY	0.000132485	0.0157658	0	0	0	0
	cab2	E22	Bac17.1	BA	64	39	MTNFDKMEQNFVALTEEELMDVDGGALPLVIAGVSIWKIGAAVAGGAAALFAGGAALGYYANRP	0	0	0	0	0	0
	cab2	E22	Bac18.2	BA	58	35	MTTMNLEQFYQLSNDELVGTKGGFGLAEAVGIAGVLNVAVQIFNAGYKFGSDLARRGR	0.000397456	0.0157658	0	0.0124	0	0.037
	cab2	E22	BlpK1	BA	76	53	MNTKTMSQFEIMDTEMLACLEGGGCNWGDFAKAGVGGGAARGLQLGIKTGTWQGAATGAAGGAILGGVAYAATCWW	0.00278219	0.653286	0	0	0	0
	cab2	E22	Imm9	IM	62	NA	MERIIESWITRVENFYSLQSIPVKVFIFIVGVVGIYALGTLLLGPVYWAGQKFGETIYNYLF	0	0	0	0.1491	0	0
	cab2	E22	Imm10.2	IM	66	NA	MFLKKEVILLGVLLLLRIIFTIVQILIDYKILSGQYSINFMDISEVFTYPILILIIYIAIKYNTKG	0	0	0	0	0	0
	cab2	E22	Imm11.3	IM	59	NA	MKTFLLGFAEGYFTVSLIIYIATYLMLKNPINTLFYPEIYPILFGLFYLGYKVNKKQVE	0	0.0157658	0	0.6584	0	0.213
	cab2	E22	Imm13.2	IM	71	NA	MNNRNLNLNTLLPKLATICPLLGITLNVALHVIRTGSLVSFNWQWTLVGLLFSAYFGIFRKDLSKNNQNYK	0	0	0	0	0	0
	cab2	E22	Imm14.1	IM	62	NA	MNKILKYFLVFVFLFLMNIFIFKILATLGFQLTMSEKSYIVPPLFSIIILYMIDKRIRKKKK	0	0.417462	0	0.0528	0	0
	cab2	E22	PncFlike	IM	41	NA	MDFKSFIIGLVVGIFGPYMDDLIRKKFLKSSEKKTEKFVKK	0.000132485	0.936539	0.0031	0.0248	0	0.0185
	cab3	F22	Bac11	BA	48	21	MEMKNTFVELEQFEELTPEVLEEVNGGGIFEDTVKWCNKLFGTGRHVA	0	0.000264971	0	0	0	0
	cab3	F22	Bac12.1	BA	42	20	MKEHYYGFVELTSEELTDIQGGESWVKTLADWYIGFRRGFGF	0	0.0156333	0	0	0	0
	cab3	F22	Bac14.1	BA	51	27	MNEMNDKYTIEVLKESDLALLVGGSKESYQRGLITGLLLRGIFIGTPFFRR	0	0	0	0	0	0
	cab3	F22	Bac20.1	BA	58	33	MTNFDKMEQNFVALTEEELMDVDGGIAWEVVSLGIAIGWGIYQAGEAAGKTFYYITHP	0	0	0	0.0435	0	0.1296
	cab3	F22	Bac21.1	BA	56	31	MSNLQTIEQNYTTLSDIELQEVDGGGVLLLVGGGILAVGLLAWGAYNGYQSASRGG	0	0	0	0	0	0
	cab3	F22	Imm11.5	IM	59	NA	MSKKAFWIILLVITIVVTAVGLGLSAYNYYVFDRPFFNSTTKGLLSAFVMSVLMIIIGVLKEN	0	0.0157658	0.0124	0.6801	0	0.1852
	cab3	F22	Imm12.3	IM	68	NA	MKFVKSILKVWPEIMVLLSSMSYIIIRLVADMNKVSLPTCFDNFNIPTIALFMMVFILLYRSKEKKNR	0	0.0157658	0	0.4876	0	0.037
	cab3	F22	Imm14.2	IM	62	NA	MNKILKYFLVFVFLFLMNIFIFKILATLGFQLTMSEKSYIVPPLFSIIVLYMIDKRIRKKKK	0	0.417462	0	0.0466	0	0.0185
	cab3	F22	Imm15.1	IM	63	NA	MSKKAFWIILLVITIVVTAVGLGLSAYNYYVFDRPFFNSTTKGLLSAFVMSVLMIIIGVLKEN	0	0	0	0.1273	0	0.1296
	cab4	C22	Bac11	BA	48	21	MEMKNTFVELEQFEELTPEVLEEVNGGGIFEDTVKWCNKLFGTGRHVA	0	0.000264971	0	0	0	0
	cab4	C22	Bac22	BA	62	37	MTNFDKMEQNFVALTEEELINVDGGAIPLVAWLIANPVTAAKIAGGVAAVGIAGYHYMTGKW	0	0	0	0.0186	0	0.0556
	cab4	C22	Bac23	BA	55	33	MEKSILKFEKMTNTDLQEIQGGALPLLIPIAAGFVKGFVYTGGAILTTRALLSGN	0	0	0	0.0963	0	0.287
	cab4	C22	Imm16	IM	56	NA	MKQFLLGFAEGYFIVSLIIYIATYLILRNPINTLFYPEIYPVLFGLFYLGYKVNKK	0	0	0.0093	0.6584	0	0.1759
	cab4	C22	Imm17	IM	82	NA	MYFLIKFDKIGIEIGKVEEKMNKILKYFLVFVFLFLMNIFIFKILATLGFQLTMSEKSYIVPPLFSIIVLYMIDKRIRKKKK	0	0	0	0.0093	0	0
	cab5	D22	Bac20.2	BA	58	33	MTNFDKMEQNFVTLTEEELMNVDGGVSWEVVSVGIAIGWGIYQVGEAAGKTFYYITHP	0	0	0	0.0435	0	0.1296
	cab5	D22	Bac21.2	BA	56	31	MSNLQTIEQNYTTLSDIELQEVDGGGVLLVVGGGILAIGLLAWGAYNGYQSAARGG	0	0	0	0	0	0
	cab5	D22	Imm11.4	IM	59	NA	MKTFLLGFAEGYFTVSLIIYIATYLMLKSPINTLFYPEIYPVLFGLFYLGYKVNKKQVE	0	0.0157658	0.0093	0.6584	0	0.0926
	cab5	D22	Imm14.3	IM	62	NA	MKKVLRYFLVFVFLFLMNIFIFKILATLGFQLTMSEKSYIVPPLFSIIVLYMIDKRIRKKKK	0	0.417462	0	0.0342	0	0
	cab5	D22	Imm15.2	IM	63	NA	MSKKAFWIILLVITIVVTGIGLGLSAYNYYVFDRPFFNSTTKGLLSAFVMSVLMIIIGILKEN	0	0	0.0093	0.1335	0	0.1296
	cab6	A22	Bac17.2	BA	64	39	MTNFDKMEQNFAALTEEELTDVNGGALPLIIAGVSIWKVGGAVVGGATALFAGGAALGYYANRP	0	0	0	0	0	0
	cab6	A22	Bac18.3	BA	57	35	MNMNLEQFYQLSDDELIGTKGGFGLAEAVGIAGVLNAAVQIFNAGYKFGSDLARRGR	0	0	0.0093	0.0124	0	0.037
	cab6	A22	Imm10.3	IM	66	NA	MFFKKEVILLGIFLSLRIIFTIIQILIDYKILSGKYNVNFMEISEVFTYPILILIVYIAVKYNTKE	0	0	0	0.2733	0	0.037
	cab6	A22	Imm16like	IM	62	NA	MKKILLGFAEGYFVVSIILYIATYMIMKNPINTLFYPKTYPILLGLFYVGYKYKTKESTIGN	0	0	0	0	0	0.6852
	cab6	A22	Imm18	IM	75	NA	ITNNHNLNFNTLLPKLAIIFPLLAIGLHLALHLIRIGSLVSFDWQWTVVGLLASGYFGIFCKDLAKDNQNYKKSI	0	0	0	0	0	0
	cab6	A22	Imm19	IM	66	NA	MDHQIGVWDESCSITRKSLARDYFTILATLGIQLTMSESSYMVPPVFAFIVLYAIHKRSGEGKKSV	0	0	0	0	0	0.0093
	cab7	G22	Bac24	BA	62	37	MTNFDKMEQNFVALTEEELMNVDGGIAPLVVAFGVAAFKGFSVTGGAIILGAGLYQVGKNLK	0	0	0	0	0	0
	cab7	G22	Bac25	BA	59	35	MNILVNDHQFTAMTEKELATVDGGVLPAAVVAVPVGIKIAGYVVGGLSAVGLAAWGYFR	0	0	0	0	0	0
	cab7	G22	Imm12.2	IM	68	NA	KKFVKSILKVWPEIMVLLSSMSYIIIRLVADMNKVSLPTWFDSFNIPTIALFMMVFILLYRSKEKKNG	0	0.0157658	0	0.559	0	0.0463
	cab8	D22	BriClike	BA	86	39	MDYKIDKKDVYCRCKLTKIYFKEVLDRTGTDTFTVLSSENLEETSGGGMIWLVDDYYWSWPYAYSIATDSSTILNHATRRANGIGY	0	0	0	0.0435	0	0.1296
	cab8	D22	Imm20	IM	105	NA	MKKLGHLGVFTSLVFLSVYLPELGVVQITKFLGWGIDGYFIFLTVELTALLLLFIYWLKKKEMLYIFEKKGSKKSRFFYLVVGLVATYFDRQLVDAFSVTVSLFS	0	0	0.0466	0.087	0	0.4352
	cab8	D22	Imm21	IM	147	NA	MLFQLQYHYLVDNKYIFQKLLSILYSNGQPTFLSTVLSFILTVVVAPILEELIHRGYFMNTFFHQSKYYLDVILSALIFGLSHLILTHRDPISLIIYSLGGLFYALVYRWTKNLKITILCHSFFNFLIYAKPIWIFVYNYVYYHFLR	0	0	0.0497	0.087	0	0.3519
	cib	E22	CibA	BA	61	36	MTNFDVLDNQFLSLSENELSDIDGGLAPLVIFGVAVSWKAIAGGTALIGSGLAAGYFLGGD	0.826179	0.992581	0	0.028	0	0.0833
	cib	E22	CibB	BA	50	28	MMKDLNNYCEISNKELQEIKGGFGVGVGIALFMAGYTIGKDLRKKFGKSC	0.904478	0.992183	0	0.028	0	0.0833
	cib	E22	CibC4	IM	58	NA	MLNKKHIFRKINFIIFISYSLLSILNDLNMTTIPLPIDLSVCIVLFLCFNSIFEQKNH	0.000397456	0.548225	0	0.4224	0	0.0093
	cib	F22	CibA	BA	61	36	MTNFDVLDNQFLSLSENELSDIDGGLAPLVIFGVAVSWKAIAGGTALIGSGLAAGYFLGGD	0.826179	0.992581	0	0.028	0	0.0833
	cib	F22	CibB	BA	50	28	MMKDLNNYCEISNKELQEIKGGFGVGVGIALFMAGYTIGKDLRKKFGKSC	0.904478	0.992183	0	0.028	0	0.0833
	cib	F22	CibC1	IM	65	NA	MLDKKHIFRRINFIIFISYSLLSILNDLNMTTIPLPIDLSVCIVLFLCFNSIFEQNNDSHKNNKL	0	0.947933	0	0.4224	0	0
	icib	G22	CibC2	IM	65	NA	MLDKRHIFRRINFIIFISYSLLSILNDLNITTIPLPFDLSVCIVLFLCVNSIFEQNNDSHKNNKL	0	0.947933	0	0.4224	0	0
	icib	B22	CibC3	IM	65	NA	MLDKKHIFRRINFIVFISYSFLSILNDLNITTIPLPIGLSVCIVLFLCFNSIFEQNNDYHKNNKL	0	0.947933	0	0.4193	0	0
	icib	C22	CibC5	IM	58	NA	MLDKKHIFRRINFIVFISYSLLSILNDLNITTIPLPFDLSVCIVLFLCVNSIFEQKNR	0	0.947933	0	0.4224	0	0
streptococcin (lactococcin 972-like) loci	isca1	D22	ScaB6	IM	702	NA	MKKISHLCMLLLLLCTTFFVLNVNVTREIVRIQEMGKTTYSFDLYLKDVTKPTETILQFFEEVTNQDKVSIIKVDNGDEAVKAGVFNKETFPYQEFGISSLDFTTDGEGVYSNKEISNKLGTIPTFLKAKPIQLITFQTYIKDTSRSLNGRYTITSTQEMDKDRIVQKWSDFFKIDQATLLEPTYKSAVEVINRDLLLSAIVFVLAILLLVLVTVYQPMMEMKRVGVQKLLGFQSGAILAGFVKTNFYLLLGGSLIIDLGLFLVLDYRPKLLFPSLLLSQFLLLQLYLFISWLTYLMIQKMTVSSMLKGFSSVKLGLIFNYVMKIGTTILLTVLLIGVGRSLEQENKELAYQQQWVSQGNYLTLETFQLNDNLWQEELAGSGKSTDYFYQFYQDLLAKI…	0	0.744303	0	0.6739	0	0
	isca1	F22	ScaB1	IM	702	NA	MKKISHLCMLLLLLCTTFFVLNVNVTREIVRIQEMGKTTYSFDLYLKDVTKPTETILQFFEEVANQDKVSIIKVDNGDEAVKAGVFNKETFPYQEFGLTSLDFSKNEKGVYSNQDLPNNLGTIPTFLKVKLIRLQTFQSYIEDKSHTVNGRYMITSSKEIDRDTILQKWSDFFQIDKTILLEPTYRSQVGVLNQALLLSIIIFILAILLVILMTVYQPMMEMKRVGVQKLLGFQSRAILAGFVKTNFYLLLGGSLIIDLGLFLVLDYRPKLLFPSLLLSQFLLLQLYLFISWLTYLMIQKMTVSSMLKGFSSVKLGLIFNYVMKIGTTILLTALLIGVGRSLEQENKELAYQQQWVSQGNYLTLETFKLNDNLWQEELAGSGKSTDYFYRFYQDLVEKT…	0	0.744303	0	0.6739	0	0.3611
	isca2	B22	ScaB5	IM	702	NA	MKKISHLCMLLLLLCTTFFVLNVNVTREIVRIQEMGKTTYSFDLYLKDVTKPTETILQFFEEVANQDKVSIIKVDNGDEAVKAGVFNKETFPYQEFGLTSLDFSKNEKGVYSNQDLPNNLGTIPTFLKVKLIRLQTFQSYIEDKSHTVNGRYMITSSKEIDRDTILQKWSDFFQIDKTILLEPTYRSQVGVLNQELLLSIIIFILAILLVILMTVYQPMMEMKRVGVQKLLGFQSRAILAGFVKTNFYLLLGGSLIIDLGLFLVLDYRPKLLFPSLLLSQFLLLQLYLFISWLTYLMIQKMTVSSMLKGFSSVKLGLIFNYVMKIGTTILLTALLIGVGRSLEQVNKELAYQQQWVSQGNYLTLETFKLNDNLWQEELAGSGKSTDYFYRFYQDLVEKT…	0	0.744303	0	0.6739	0	0
	isca2	C22	ScaB2	IM	702	NA	MKKISHLCMLLLLLCTTFFVLNVNVTREIVRIQEMGKTTYSFDLYLKDVTKPTETILQFFEEVANQDKVSIIKVDNGDEAVKAGVFNKETFPYQEFGLTSLDFSKNEKGVYSNQDLPNNLGTIPTFLKVKLIRLQTFQSYIEDKSHTVNGRYMITSSKEIDRDTILQKWSDFFQIDKTILLEPTYRSQVGVLNQELLLSIIIFILAILLVILMTVYQPMMEMKRVGVQKLLGFQSRAILAGFVKTNFYLLLGGSLVIDLGLFLVLDYRPKLLFPSLLLSQFLLLQLYLFISWLTYLMIQKMTVSSMLKGFSSVKLGLIFNYVMKIGTTILLTALLIGVGRSLEQENKELAYQQQWVSQGNYLTLETFKLNDNLWQEELAGSGKSTDYFYRFYQDLVEKT…	0	0.744303	0	0.6739	0	0
	isca2	G22	ScaB4	IM	702	NA	MKKISHLCMLLLLLCTTFFVLNVNVTREIVRIQEMGKTTYSFDLYLKDVTKPTETILQFFEEVANQDKVSIIKVDNGDEAVKAGVFNKETFPYQEFGLTSLDFSKNEKGVYSNQDLPNNLGTIPTFLKVKLIRLQTFQSYIEDKSHTVNGRYMITSSKEIDRDTILQKWSDFFQIDKTILLEPTYRSQVGVLNQELLLSIIIFILAILLVILMTVYQPMMEMKRVGVQKLLGFQSRAILAGFVKTNFYLLLGGSLIIDLGLFLVLDYRPKLLFPSLLLSQFLLLQLYLFISWLTYLMIQKMTVSSMLKGFSSVKLGLIFNYVMKIGTTILLTALLIGVGRSLEQVNKELAYQQQWVSQGNYLTLETFKLNDNLWQEELAGSGKSTDYFYRFYQDLVEKT…	0	0.744303	0	0.6739	0	0
	isca3	E22	ScaB3	IM	702	NA	MKKISHLCMLLLLLCTTFFVLNVNVTREIVRIQEMGKTTYSFDLYLKDVTKPTETILQFFEEVANQDKVSIIKVDNGDEAVKAGVFNKETFPYQEFGLTSLDFSKNEKGVYSNQDLPNNLGTIPTFLKVKLIRLQTFQSYIEDKSHTVNGRYMITSSKEIDRDTILQKWSDFFQIDKTILLEPTYRSQVGVLNQELLLSIIIFILAILLVILMTVYQPMMEMKRVGVQKLLGFQSRAILAGFVKTNFYLLLGGSLIIDLGLFLVLDYRPKLLFPSLLLSQFLLLQLYLFISWLTYLMIQKMTVSSMLKGFSSVKLGLIFNYVMKIGTTILLTALLIGVGRSLEQENKELAYQQQWVSQGNYLTLETFKLNDNLWQEELAGSGKSTDYFYRFYQDLVEKT…	0	0.744303	0	0.6739	0	0
	scb	D22	ScbA	BA	98	71	MKQTVKKLALVASIAATLGGSVAVVSAAVKYPDGGVWTYGSGDGGAYSNYYHSSEYHSSTVVSRKTGSSDKGYAGAGGTSRAWIRTSWGEKVAFYYNV	0	0.747483	0	0	0	0
	scb	D22	ScbB1	IM	676	NA	MKRLFILISMVLVSLYMVITSVDHREEILFGNYPSVDVTGMVINQPVASREEVTEALSHLAVEHNSLIARRIVEPNEAGETRFIYATYGEGELPEGLTISSKESSETSDLLGSYLIVSGSLDGVSLQTTLKELGYQGFVSNGEDPFSIVLLLAATPMGLLSLAIFLLTFMSLTLIYRIKSLRQAGIRLIAGESLFGVALRPVLEDVRQLICSVLVSSLLGLGILWYQGALFMATVQLVIIGLLLYGLALVGISTLLSIVYLLGLQENSLVDLLKGKLPLKRMMTLMMVGQLLAVLVVGSSATALLPHYREMQEMERASDKWSQSSDRYRLSFGWSSAFADEEGMRKDNREWQTFTEERLANTDSFYIMSNVDNFSDGAEVDLDGNRLNDYTPSGNVIYV…	0	0.995231	0.1211	0.264	0	0
	iscb1	F22	ScbB3	IM	676	NA	MKRLFILISMVLVSLYMVINSVDHREEILFGNYPSVDVMGTGLDQSVADREKLTEALSSLAVEHNSLIARRIVEPNEAGETRFTYATYGQGELPEGLTISSKESAETSDLLGSYLIVSGSLDGVSLQTALQELGYNGVVSNRTEAFSMVVLLSATPMGLLSLAIFLLTFMSLTLIYRIKSLRQAGIRLIAGESLFGVALRPVLEDVRQLICSVLVSSLLGLGILWYQGALFMATVQLVIIALLLYGLTLAGISTLLSVVYLLGLQENSLVDLLKGKLPLKRMMTLMMVGQLLAVLVVRSSATALLPHYREMQEMEKASDKWSQSSDRYRLSFGWSSAFADEEGMRKDNREWQTFTEERLANTDSFYIMSNVDNFSDGAEVDLDGNRLNDYTPSGNVIYV…	0	0.995231	0	0.264	0	0
	iscb2	B22	ScbB2	IM	676	NA	MKRLFILISMVLVSLYMVINSVDHREEILFGNYPSVDVMGTGLDQPVAGREEVTEALSNLAVEHNSLIARRIVEPNEAGETRFTYATYGEGELPEGLTISSEESAETSDLLGSYLIVSGSLDGVSLQTALQELGYNGVVSNRTEAFSMVVLLAATPMGLLSLAIFLLTFMSLTLIYRIKSLRQAGIRLIAGESLFGVALRPVLEDVRQLIFSVLVSSLLGLGILWYQGALFMATVQLVIIALLLYGLTLAGISTLLSVVYLLGLQENSLVDLLKGKLPLKRMMTLMMVGQLLAVLVVGSSATALLPHYREMQEMERASDKWSQSSDRYRLSFGWSSAFADEEGMRKDNREWQTFTEERLANTDSFYIMSNVDNFSDGAEVDLDGNRLSDYTPSGNVIYV…	0	0.995231	0	0.264	0	0
	iscb2	G22	ScbB4	IM	676	NA	MKRLFILISMVLVSLYMVITSVDHREEILFGNYPSVDVMGTGLDQSVADREKLTEALSNLAVEYNSLIARRIVEPNEAGETRFTYATYGQGELPEGLTISSKESAETSDLLGSYLIVSGSLDGVSLQTALQELGYNGVVSNRTEAFSMVVLLAATPMGLLSLAIFLLTFMSLTLIYRIKSLRQAGIRLIAGESLFGVALRPVLEDVRQLICSVLLSSLLGLGILWYQGALFMATVQLVIIALLLYGLTLAGISTLLSVVYLLGLQENSLVDLLKGKLPLKRMMTLMMVGQLLAVLVVGSSATALLPNYREMQEMEKASDKWSQSSDRYRLSFGWSSAFADEEGMRKDNREWQTFTEERLANTDSFYIMSNVDNFSDGAEVDLDGNRLSDYTPSGNVIYV…	0	0.995231	0	0.264	0	0
	scc	A22	SccA	BA	99	74	MKTKKHRLLALALISSFTLMGAVSAAVQYPDGGVWTYGEGSGGGWAFSNYYHGKKYHYSSIVSRWDGHSDNGEAPAGKTSYAWIWTKWGEQVAFYYDYD	0	0.492183	0.0031	0.0217	0.0093	0.0648
	scc	A22	SccB6	IM	678	NA	MKKLFICLSTIFISCFFIWIVILRAPQYLYTSYDSVTLLSVKKGAQEPTREEFERELENFVNSEQSLIARRIVEPSKDGRTNFTYATYGQGGLPKEFQAASQESRERSDPLNSYLLLSGSLTKEKLAAKLDDLGYKAIADRKTPPYLLAFWIALNPLLLISLAIFGLAFFALVIITRIKEMRAAGIQLFSGQTLLYIIGSALYDDVKWLCLAGGGSLIVGGAVLLGQGLFYPVLLATFSIGVGLYLLFLLGISLVLSLLYLMSLSYKALVPVLKGRLPLKRLMTLTLLCQLVAVFTVGYVVKTGLTSYQRLQELQLSKQAWEDRADYYQISFGLGDRVKDTENQNKWYAFAKEAIEEEQALYVKDNLFHFANPQGKNEQEKNEQGETLDTYSPDANTLY…	0	0.437732	0	0.3665	0	0.2778
	iscc	B22	SccB1	IM	673	NA	MKKLFILLSTFFLSFFLAWIIVLRAPQYLYASYDSVSLLRVKKDTQEPTREVFEQELENFANSEQSLIARRIVEPSKDGTTHFTYATYGQGTLPKEFQEASQESRERSDTLNSYLLLSGSLTKEKLADKLGDLGYKAIADRKTSPYSLAFRMLLNPLILISLAIFGLSFFALVIITRIKEMRAAGIKLFSGQTLLSIMGHSLSTDIKWLLLSALLSFLGGGVVLFSQGLFYPILLATYGFGISFYLLFLLGISILLMLLYLMSLSYKALVPVIKGRLPLKRLMALTLLCQLVAVFTVGYAVKTGLTSYQRLKELEISKQAWKDRADYYQISFGLGDRGKDTENQSKWYEFSKEAVEQEQALFVKDNLIHFANPQGKNEQGETLDTYSPDANVLYVSPSY…	0	0.437732	0	0.3634	0	0.2778
	iscc	C22	SccB3	IM	673	NA	MKKLFILLSTFFLSFFLAWIIVLRAPQYLYASYDSVSLLRVKKDTQEPTREVFEQELENFANSEQSLIARRIVEPSKDGTTHFTYATYGQGTLPKEFQEASQESRERSDPLNSYLLLSGSLTKEKLADKLGDLGYKAIPDRKTPPYTLAFRMLLIPLILISLAIFGLSFFALVIITRIKEMRAAGIKLFSGQTLLSIMGHSLSTDIKWLLLSALLSFLGGGVVLFSQGLFYPILLATYGFGITFYLLFLLGISILLMLLYLMSLSYKALVPVIKGRLPLKRLMVLTLLCQLVAVFTVGYAVKTGLTSYQRLKELDISKQAWKDRADYYQISFGLGDRGKDTENQNKWYEFSKEAVEKEQALFVKDNLTHFANPQGRNEKGETLDTYSPDANVLYVSPSY…	0	0.437732	0	0.3634	0	0.2778
	iscc	D22	SccB4	IM	673	NA	MKKLFILLSTFFLSFFLSWIIVLRAPQYLYASYDSVSLLRVKKDTQEPTREVFEQELEKFANSEQSLIARRIVEPSKDGATHFTYATYGQGTLPKEFQEASQESRERSDPLNSYLLLSGSLTKEKLADKLGDLGYKAIPDRKTPPYSLAFRMLLIPLILISLAIFGLAFFALVIITRIKEMRAAGIKLFSGQTLLSIMGHSLSTDIKWLLLSALLSFLGGGVVLFSQGLFYPILLATYGFGISFYLLFLLAISILLMLLYLMSLSYKALVPVIKGRLPLKRLMALTLLCQLVAVFTVGYAVKTGLTSYQRLKELEISKQAWQDRADYYQISFGLGDRVKDTENQNKWYAFAKEAIEEEQALYVKDNLLHFANPQGTNEQGETLDTYSPDANTLYVSPSY…	0	0.894144	0	0.3634	0	0.2778
	iscc	E22	SccB2	IM	673	NA	MKKLFILLSTFFLSFFLAWIIVLRAPQYLYASYDSVSLLRVKKDTQEPTREVFEQELENFANSEQSLIARRIVEPSKDGTTHFTYATYGQGTLPKEFQEASQESRERSDTLNSYLLLSGSLTKEKLADKLGDLGYKAIADRKTSPYSLAFRMLLNPLILISLAIFGLSFFALVIITRIKEMRAAGIKLFSGQTLLSIMGHSLSTDIKWLLLSALLSFLGGGVVLFSQGLFYPILLATYGFGITFYLLFLLAISILLMLLYLMSLSYKALVPVIKGRLPLKRLMALTLLCQLVAVFTVGYAVKTGLTSYQRLKELEISKQAWKDRADYYQISFGLGDRGKDTENQSKWYEFSKEAVEKEQALFVKDNLIHFANPQGKNENGETLDTYSPDANVLYVSPSY…	0	0.437732	0	0.3602	0	0.2778
	iscc	G22	SccB5	IM	617	NA	LENFANSEQSLIARRIVEPSKDGTTHFTYATYGQGTLPKEFQEASQESRERSDPLNSYLLLSGSLTKEKLADKLGDLGYKAIADRKTPPYSLAFRMLLNPLILISLAIFGLSFFALVIITRIKEMRAAGIKLFSGQTLLSIMGHSLSTDIKWLLLSALLSFLGGGVVLFSQGLFYPILLATYGFGITFYLLFLLAISILLMLLYLMSLSYKALVPVIKGRLPLKRLMALTLLCQLVAVFTVGYAVKTGLTSYQRLKELEISKQAWKDRADYYQISFGLGDRGKDTENQSKWYEFSKEAVEQEQALFVKDNLIHFANPQGKNEQGETLDTYSPDANVLYVSPSYLDKEKVVVDAETKQKLVHLQKGEFGLLLPESLRSQEAELKKAFEESLNYYGQSSEE…	0	0.437732	0	0.3727	0	0.2778
	sce	C22	SceA	BA	98	73	MLKFRKVVASSLAVLAFSLALPVLAVSHRGGEWTYGGHHDPYNWGAFSNYYHGSQYHWAYVGSNERDNQKTVYAGAHSAAYAFVNTNLGERITFDAGW	0.171304	0.256624	0	0	0	0
	sce	C22	SceB1	IM	671	NA	MKKLFILISNLLASLFFVWVFTIWTDTYVSHYYPNVVVHDSSPETTFQHVATRLEKLAEETDSFIAIQHQDPNSEGTPVFSYTTFGNGKLPDGLQEKNLEDAQSSSVETNYFVFDGNLDIHLLREELSQLGLTNMHLTIPSKLSTLMAIFSNGFQLISLLIFILTFGALTLISQISQLRSSGIRLISGEKRWSIFLRPVGEDLKGIAVGFSLAGVLAILMQKILSLPTQSLMTIGAGLLCYNLILLSISLFFAQLFAVGIKKIHLMQIIKGQVPVRGIISLILIGQLLAIIIVTLGIGSSLKYSQAWQQHRIGQETWSQERQLITLSFSREGTSPGFDEQAQRKFRTWYQLMDLAVSEQKAFLSRHQLIDRTLQNGMASSKNFITSTEWHDYNPNGNVL…	0	0.822734	0	0.4224	0	0
	isce1	E22	SceB5	IM	671	NA	MKKLFILISNLLASLFFVWVFTIWTDTYVSYYYPNVVVRDSSPETTFQHVATRLEKLAEETDSFIAIQHQDPNSEGTPVFSYTTFGNGKLPDGLQEKNLEDAQSSSVETNYFVFDGNLDIHLLREELSQLGLTNMHLTIPSKLSTLMAIFSNGFQLISLLIFILTFGALTLISQISQLRSSGIRLISGEKRWSIFLRPVGEDLKGIAVGFSLAGVLTILMQKILSLPTQSLMTIGAGLLSYNLILLSISLFFAQLFAVGIKKIHLMQIIKGQVPVRGIISLILIGQLLAIIIVTLGIGSSLKYSQAWQQHRIGQEAWSQERQLITLSISREGTSPGFDEQAQRKLRTWYQLMDLAVSEQKAFLSRHQLIDRTLQNGMASSKNFITSTEWYDYSPNGNVL…	0	0.822734	0	0.4068	0	0
	isce2	B22	SceB3	IM	671	NA	MKKLFILISNLLASLFFVWVFTIWTDTYVSHYYPNVVVHDSSPETTFQHVATRLEKLAEETDSFIAIQHQDPNSEGTTVFSYTTFGDGKLPDGLQEKNLEDAQSSSVETNYFVFDGHLDIHLLREELSQLGLTNMHLTIPSKLSTLMAIFSNGFQLISLLIFILTFGALTLISQISQLRSSGIRLISGEKRWSIFLRPVGEDLKGIAVGFSLAGVLAILMQKILSLPTQSLMTIGEGLLSYNLILLSISLFFAQLFAVGIKKIHLMQIIKGQVPVRGIISLILIGQLLAIIIVTLGIGSSLKYSQAWQQHRIGQEAWSQERQLITLSFSREGTSPGFDEQAQRKLRTWYQLMDLAVSEQKAFLSRHQLIDRTLQNGMASSKNFITSTEWYDYSPNGNVL…	0	0.822734	0	0.4099	0	0
	isce3	G22	SceB2	IM	671	NA	MKKLFILISNLLASLFFVWVFTIWTDTYVSHYYPNVVVHDSSPETTFQHVATRLEKLAEETDSFIAIQHQDPNSEGTPVFSYTTFGNGKLPDGLQEKNLEDAQSSSVETNYFVFDGNLDIHLLREELSQLGLTNMHLTIPSKLSTLMAIFSNGFQLISLLIFILTFGALTLISQISQLRSSGIRLISGEKRWSIFLRPVGEDLKGIAVGFSLAGVLAILMQKILSLPTQSLMTIGAGLLCYNLILLSISLFFAQLFAVGIKKIHLMQIIKGQVPVRGIISLILIGQLLAIIIVTLGIGSSLKYSQAWQQHRIGQEAWSQERQLITLSISREGTSPGFDEQAQRKFRTWYQLMDLAVSEQKAFLSRHQLIDRTLQNGMASSKNFITSTEWHDYNPNGNVL…	0	0.822734	0	0.4068	0	0
	isce4	F22	SceB4	IM	671	NA	MKKLFILISNLLASLFFVWVFTIWTDTYVSYYYPNVVVRDSSPETTFHHVATRLEKLAEETDSFIAIQHQDPNSEGTPVFSYTTFGNGKLPDGLQEKNLEDAQSSSVETNYFVFDGNLDIHLLREELSQLGLTNMHLTIPSKLSTLMAIFSNGFQLISLLIFILTFGALTLISQISQLRSSGIRLISGEKRWSIFLRPVGEDLKGIAVGFSLAGVLTILMQKILSLPTQSLMTIGAGLLSYNLILLSISLFFAQLFAVGIKKIHLMQIIKGQVPVRGIISLILIGQLLAIIIVTLGIGSSLKYSQAWQQHRIGQEAWSQERQLITLSISREGTSPGFDEQAQRKLRTWYQLMDLAVSEQKAFLSRHQLIDRTLQNGMASSKNFITSTEWYDYSPNGNVL…	0	0.822734	0	0.4099	0	0
	scf	F22	ScfA	BA	92	64	MKKSIKKIITTSLLTLTLAGAGGSIVSAATVWYKGTAVYWNYGRTAGLWSYSSVQSSVYEHSATANGSFSGWQSPGVEAHVSKFIGTVGKYL	0	0	0	0	0	0
	scf	F22	ScfB	IM	733	NA	MTYKNILLGKMRYLILFLIAIQSVLLALVAIFLTGLQYQQSWQSYNHHSGTVTVYLQKLTEEQSQDVFNYFLEQSDLSIWTKRSESSDTGEGLNRIYIDILGSSAGFSDFESTGKIVVSQQQFADLLSHSDNSMTIGLDKGSNNMLYELPDLLFSTPVVIERLDYTFQNTNTVNGIYHINGLHDAVSRDNFLLRLSKMSGISVEDLTKESFGSSTDQGIWGITLAISIIVNALILLILFLICVLQSFKHFGTLILLGWGRKELWSAFFKNSLLFSIYIIPIISLCSWLLSGWSSFGLSSFILVFAGVSLSVLLLLLIFIIPTIIVYSVSPLAAIHKRLPMKTLMVTCLLFYTLVAGLLIAVSYSLDAPMNQFIDNMKVSREWKNVEDMYVISSFVEGND…	0	0.000132485			0	0
	scg	G22	ScgA	BA	100	75	MRKLKNVLLVSALALSAVTATVSIAETVDVEGGTWSYGYTTGINAYSDYYHSYNYHGSRVKNRNNGDTNTANAESGVWSKAWIWDVWDPATFYYSSNGGY	0	0	0	0	0	0
	scg	G22	ScgB1	IM	665	NA	MYNILKRSLATFSFVLIAFVSLFFISQYKSEMLGGYSKMISVEKSTTTIKKDLEEIAKDKQSVLARRIVSVKDNVRGKTENTYIPIGGELPVDLPLQQDQNLIQNASDDTLYLIVRGNLSAQELAQTLNQKGHQAIVEQSSSGLTLLKVFLTYPQSITFTLVLIIAFGTLTLADYIAKLRSVSIERLSGRGKYQIALRNISKDSIFLILIASIVYLATVLFLFSTRTVNILSLSLVFYPLLSWLFLLLFLNFFLSNIFYHILQKQALNLSIKGKAPLHLVFILVILTQLLSLLIVMYSVYGVVNLNQQLSTLQVGRDEWSKHSNYFATNELYTGESNKDREAEVAFYSELSQKTNLLYIDTNLDRIAFQKSSSANSYYPTPDMVSNEIRVNRRFVEKSD…	0	0	0	0.0342	0	0
	iscg	C22	ScgB2	IM	665	NA	MYNILKRSLATFSFVLIAFVSLFFISQYKSEMLGGYSKMISVEKSTTTIKKDLEEIAKDKQSVLARRIVSVKDNVRGKTENTYIPIGGELPVDLPLQQDQNLIQNASDDTLYLIVRGNLSAQELAQTLNQKGHQAIVEQSSSGLTLLKVFLTYPQSITFTLVLIIAFGTLTLADYIDKLRSVSIERLSGRGKYQIALRNISKDSIFLILIASIVYLATVLFLFSTRTVNILSLSLVFYPLLSWLFLLLFLNFFLSNIFYHILQKQALNLSIKGKAPLHLVFILVILTQLLSLLIVMYSVYGVVNLNQQLSTLQVGRDEWSKHSNYFATNELYTGESNKDREAEVAFYSELSQKTNLLYIDTNLDRIAFQKSSSANSYYPTPDMVSNEIRVNRRFVEKSG…	0	0	0	0.0342	0	0
lantibiotic loci	inis	D22	NisElike	IM	249	NA	MLNNLSIELLKAKRTKSFLISILVMGVGFAWAIAAATRYLSNPDMHQISLIFYMIKEVNGLILPIVIALFVSRIVKNEKEGNTFKLLLANGENVRHIFLSKLGLTMFILIFLAFLEGVVAQLIAILSGLEMPVSLILWQIVIFLLASFVLTCLFLTLQFLLKKQALILALGIFGGFLGVGFGHAPAFLQLIFPFGGIGYLSLVDYQQVASQVSYVFATNLGFKLFTYLPIALIYLFLSLYLVEKKGGKL	0	0	0	0.146	0	0
	inis	D22	NisFlike	IM	303	NA	MISNVLQIKNLQKGFKDTQVVNLSSLSVQQGEIYGFLGPNGAGKTTTMKIILSLISRTAGEIEVFGQSIGTDKQYLNQIGSMIEEPSYYPNLTGYENLLVFQKILGFDKKNIQETLKIVGLDQPKNKKKLVKDYSLGMKQRLALAFALVKKPRLLILDEPTNGLDPAGIHEIRELIIKLAKEQGITVFISTHILSEVEHIADRVGIINHGQLVYEGEIRKIQSNKWLEVRGDFRGRREAISQVLFGYPCKMLEIQEDKLKLTNLADQQISSLLRDLIVEKVPIYEVKQEQETLESIFLNLTKE	0	0	0	0.1584	0	0
	inis	D22	NisGlike	IM	242	NA	MMSYLSVEWRKTKKFSMLMIGICFLAFCSLIGLGIYFGAAYSMVEESEKVPVLWGQLTFYYSQLFFPILVSLYVAMMLGKEFDRKNIEFLRANNVSLGKLLLAKEIVIILFIAVLQLFLFGIFYVSTHLAHLEISNLFTYLKWDLLGIFGTISMMAVQFFVTAKTRVFSKSVGIGAIGTFVGFMMIFVSDKLSLIYPYSQAMVAMRSRNLIDFNLVEILLFIIVNILLWGIFHILSNKELHK	0	0	0.0031	0.1398	0	0
	inis	D22	NisIlike	IM	228	NA	MNIQVQKLRKSYKDREVLKNISFEIKEGSICGLLGINGAGKSTIMKIIFGLENADSGTVIFNGKKNAGIYEIGALIETPAIYMNLSAYDNLKTRALLYDISDERINEVLNLIGLSNTGKKKAGSFSLGMKQRLGLGMAIITSPDLLILDEPTNGLDPDGIKELLNLMISLKKSGMTILLSSHQLYEVSKVADKVVILHDGQIFYDGSNVQSDDLESLFIRIVHGGDAI	0.000264971	0.000264971	0	0.2578	0	0
	ipld	D22	PldA1C'Trunc	BA	35	35	MAKNINRSEIDSLSFEVENQELSGQSEASGTQLLK	0	0.000397456	0	0.0031	0	0.0093
	ipld	D22	PldA3N'Trunc	BA	30	30	WYTAFKMTLAGLCGLCFTYFYECTRNNVRC	0	0.0385533	0	0.0093	0	0.0278
	ipld	D22	PldE	IM	671	NA	MYPKLILRNVFRNLQTYTIYFFSLTLIYSLLYAFNALPSHPVMQSLSGAKEMLTKVMSQYMGLLSYLILSAIAFLIVYSTNFVLGRRKKELGLYATLGMKKRHIIRTLFFETMLVNIFSLILGFLLGVILLVILAKIASEFFMANYFGSLLFFDSKSVILLVYSYLVTSFIVGVMDIITFRKQNIIALIQENGVKKSVFAKGKPVLQALLFILSTAVIGFGALYFSDYHHLSFLKSWGILLVSVFVIFVILFYNTLSHFILVSLRKLPQTYYNKLNTFKIRQFSKQADSNSVTLAVLSLTLTLALSLLVFSGSSYTTMNRELNKYSPYDVTVNLYRGKEFQFSQESVKDRLKADGFDFNLIKEEYSCPIYSSDLTYKDLIDTSNLWEHDKKLPESKVPI…	0	0.0381558	0	0.3168	0	0.0278
	ipld	D22	PldF	IM	245	NA	MMKQLIVTGLTKTFGQGDNIVHALSDVNLSVEKGEFLAIMGASGSGKTTLLNCISTIDKPTSGEIRFEDFDIIHAKENELADYRAKNISYIFQAYNLVETLTVYENIVLPLQIQGKNIKKHQDKIEEILDKLAIQNLKDKFPNQLSGGQRQRVATARALIDDSKLIIADEPTGALDSANSEKLMALLQEINKSFGITILLVTHDPAAAKYSSRMVLLSDGKIMDDLERNSLSNEQYLQEIYSRTR	0	0.0386857	0.0062	0.3385	0	0.0278
	isbo	D22	Bac26	BA	44	Unknown	MAKQQMNLVEIEGMNSLQELTLEELDNVLGAGSGIIHFIQTKQW	0	0	0	0	0	0
	isbo	D22	Bac27	BA	55	Unknown	MVIVSHQLDIVNYVDSIIFVDKSSRDVIKDTHDNLIYRNQNYRKLFDLEEEVHND	0	0	0	0	0	0
	isbo	D22	SboE	IM	220	NA	MIQLLKSEMIKFKGSYQLYIILILSTIQLLTIPIYILSVNNTIVLENIIFLPMLGYCMITTIITLLVSEQEINANNYQNIKGSRNTASIWGAKIFVLDLLLSLLTIPLWVVVGIELGHFSYYFYVGIVSWLLLILLNHFHMLLTLFIAKGGNLLLAVVESLFILFATNKVFLNIFWIPVILPVNIILENNFRSTTYLLALIFYVVLLFVANLIVVSRKGV	0	0.000264971	0	0.2609	0	0
	isbo	D22	SboF	IM	246	NA	MIKIFKSEWLKQRKNTSKKFLIIAPGLSILIAVLLVGPSILESFSIYWWEAVFLYTLIGLLFLYDYKAEEAAGNFQNIYFRNDSIKIYIVKILLKLKDLLISNVWFLAILLFTSNFLYGDLISLNIIGDLICLVLISITSIWVLPLLYLFSKRINPYILVSINSLICFLVAPFIAQSSFWFFFPFTYHYKIAYSLMYIKPSGDLDLTNHVTDVKMVVFTVFLSLILFIVSLLMLNWRLSNDPIAKK	0.000264971	0.000264971	0.1429	0.2609	0	0
	isbo	D22	SboG	IM	220	NA	MKFKKIYLSVIFFLSLLGLTGCTYEKYDVKFLDSSYNRFDYKGEHYGVTNQLILYEDIESKVSNHYDIYEISYDDSNDEIKNDLLEIGDLYQTKNREFAIKIDSTFYKCKLLDNISKEELIKVSDLFNVRLVGEFAINEQEARELKIGEQLFTITEEIIPKEELSATVANLDNQVKSVTRLSGEHESWKYGEICSLKNQSIHEKVAVKLNGEYHLAFLRS	0	0.000264971	0.0466	0.2702	0	0
	mlc	C22	MlcA1	BA	59	Unknown	MVKKENSYKNVSWIEEIQDQNFNDDVFGACSTNTFTLSDFLGNDGGWCTISVECMAWCH	0	0	0	0	0	0
	mlc	C22	MlcA2	BA	60	Unknown	MMNNTLQLGKYTEEDMIELTEEDVNGGAITLVTPLTPQFVEVTVAATATICPTSSCTSRC	0	0	0	0	0	0
	mlc	C22	MlcE	IM	242	NA	MKLNKLNFLKENIRDLYSSGVIYLGLVISFIPPILVTFFILKTQGTSLGIKHISNFYAMLGMLMAVIHANRIISRDFSHNTISLFYNQQKNRMIYVLSNFLYAISVSIIYALNGIVLLVIVSKLGVPGDLGLDFIVAIVVNTILLVLFYFLLSYIFYLYKLKSGLVFGILVALLLFVPNILNTIMMNTSNDLFIKAIELLPFYSLPVFVASNTMSISQYLVVITTIILLYFFTLKKSKEYSF	0	0.561076	0	0.472	0	0
	mlc	C22	MlcF	IM	281	NA	MEVINVSKNYGHSTILKDINFALNKGEIVGLVGRNGVGKSTLMKILVQNNQPTSGNIISSDNVGYLIEEPKLFLSKTGLENLKYLSNLYGVNYNQERFGSLIQELDLTQSINKKVKTYSLGTKQKLALLLTLVTEPDILILDEPTNGLDIESSQIVLAVLKNLALHENVGILISSHKLEDIEEICERVLFLENGLLTFQKVGKDSHNCLFEIAFSSATDRDIFITKQEFGDIVQEEGLRITMSGNIQSSELFKFFNENSIKVVDFETKKETLKDIYLNRSK	0	0.032194	0	0.441	0	0
	mld	E22	MldA1	BA	62	33	MTKHIHKCEEIDSLDFEVNEQELSGKSGSGWFTAVQLSLAGRCGRWFTGSFECTSNNVSCGK	0	0.0335188	0	0	0	0
	mld	E22	MldA2	BA	62	33	MMEEKKMSSEIDNLDFEVNEQELSGKSGSGWFTAVQLSLAGRCGRWFTGSFECTSNNVSCGK	0	0.0381558	0	0	0	0
	mld	E22	MldA3	BA	60	32	MEEKKMSSEIDNLDFEVNEQELSGKSGSGWFTAVQLSLAGRCGRWFTGSFECTSNHVKCG	0	0	0	0	0	0
	mld	E22	MldA4	BA	60	32	MENKQYNSEIDTLDFEISAQELEGTSGAGGWYSAFKMTLAGRCGRCFTCSYECTSNNVNC	0	0	0	0	0	0
	mld	E22	MldA5	BA	58	32	MEENYVEVDSLRHEIDNQELAGNSAAGLRTAIRMTSQGRCGWAFTLSYECTSPNVRCR	0	0	0	0	0	0
	mld	E22	MldE	IM	672	NA	MYPKLILRNVQRNLQTYTVYFLSLTLIYSLLYAFNALPSHPVMQSLSGAKEMMTTIMTQYMGLLSYVVLSTIAFLVVYSTGFVLGRRKQELGLYATLGMKKRHIVGTLFCETMVVNLFALLAGFILGLGVLIVLAHIASNFFMGNYFGNMFFLDMKSVNLLGISYLATSVIIGVMDIVTFRKQAIISLIQENGVKSSIFSKGETKWQLLLFILSALVICFGCVYLSDYTHISILRNWGMLLITLFVLVIFIFYSTLSHSLIRLTYSLPNWYFKKYNSFKLRQLSKQADRNSVTISVLSLSLALATSLLIFSGSAYSSLSNDLNKFIPYDIDVQMFKGEKYHHNNIDVKNKLKEDGFDFSIIDKEFEYPTYISELTYKDIIDTSNLWDLDKELGGSFVNI…	0	0	0.0062	0.0093	0	0
	mld	E22	MldF	IM	244	NA	MSQLVVKNLNKEFGEGDSLVHALSDVNLSVKTGEFLAIMGASGSGKTTLLNCISTIDKPTSGDISFEGFDIINATDNQLANYRSQNISYIFQSYNLVETLTVYENIVLPLQIQGKKVADCHLKIENILEKLSIGQLRNKFPNQLSGGQRQRVATARALIDESKLLIADEPTGALDSANSENLMALLQEINQVFGITILMVTHDPAAAKYSSRIILLKDGQVTADMYRHSLSNEEYLQKIYKHTR	0	0	0.0093	0.0093	0	0
	slk	B22	SlkA	BA	32	Unknown	METLSNLEMLPVAPLPTQVERLCDFTCSVTVG	0.000397456	0.000927398	0	0	0	0
	slk	C22	SlkA	BA	32	Unknown	METLSNLEMLPVAPLPTQVERLCDFTCSVTVG	0.000397456	0.000927398	0	0	0	0
	slk	E22	SlkA	BA	32	Unknown	METLSNLEMLPVAPLPTQVERLCDFTCSVTVG	0.000397456	0.000927398	0	0	0	0
	slk	G22	SlkA	BA	32	Unknown	METLSNLEMLPVAPLPTQVERLCDFTCSVTVG	0.000397456	0.000927398	0	0	0	0
tBLASTn analyses of putative bacteriocin and immunity protein sequences were done against the S. pneumoniae (n=7,548), S. mitis (n=322) and S. oralis (n=108) genomes. Analyses of bacteriocins were done with mature amino acid sequences, except for Bac26, Bac27, MlcA1, MlcA2, PldA1.C'Trunc, PldA3.N'Trunc, and SlkA, for which full length sequences were used. Analyses of immunity proteins were done w…

## Sheet: Table S4
Table S4. In silico analysis of bacteriocin loci promoter sequences.
Strain	Locus	Distance (nt)a	1st gene	Role	Transcriptional factor DNA-binding siteb / Box element	ntc	-10 site	Notes
Putative BlpR binding-sequences
A22	blp2	366231	blpT	Helicase	ACCATTCAGG AAATTTCAATG ACAATTAAAG --ATTTGAAGA	18	TGATAAGCTA	-
		366510	blpS	Regulation	TATCTTCAAA TC-TTT-AATT GTCATTGAAA TTTCCTGAATG	17	TGATAAAATA	-
		372724	blpA	Transport	ACCATTCAGG AAGTTTCAATG ACAATTCAAG --ATTTCATAA	18	TGGCATAATA	-
		373011	bac3	Bacteriocin	CTAATTCAAG ACGTTTCGATG ACTATTCAAG --ATTTGGATG	18	TGATATACTA	-
		374747	hypothetical	Unknown	ATCATTCTGG ACGTTTTCAAG ACTTTTTGGG --ATTTGTATA	17	TATCATAGCC	-
		376340	pncG1	Immunity	ACAATTTAGG AGGTTTTGATG ACCATTTATG --ATTTCAGTA	18	TGCTATACTA	-
		377091	bac5	Bacteriocin	GCAATTCAAG ACGTTTCGATG ACAATTCAAG --ATTTGGATG	18	TGATATACTA	-
		378810	bac7	Bacteriocin	GCAATTCAAG ATGTTTCGATG ACTATTCGAG --ATTTGGGTG	18	TGATATACTA	-
		379634	bac8	Bacteriocin	GCAATTCAAG ATGTTTCGATG ACAATTCAAG --ATTTGGATG	19	TGATATACTA	-
		380919	Surf14	Thioredoxin	ACAATTCAAG ATGTTTCGATG ACCATTTAAG --ATTTATATG	18	AGGTAAGATA	-
		382253	blpM	Bacteriocin	ACAATTCAAG ACGTTTCGATG GCCATTCAAG --ATTTGGATG	18	TGATATACTA	-
		384613	blpK3	Bacteriocin	GCAATTCAAG ACGTTTCGATG ACAATTCAAG --ATTTGGATG	18	TGATATACTA	-
		385264	pncGH	Immunity	ACAATTTAGG AAGTTTTGATG ACCATTCATG --ATTTGGGTG	18	TGCTATACTA	-
B22	iblp5.1	1610595	blpX2	Immunity	GCAATTCAAG ATGTCTCGATG ACAATTCAAG --ATTTGGATG	18	TGCTATACTG	-
		1611334	pncG4	Immunity	ACAATTCAAG ATGTTTTGATG ACCATTTATG --ATTTGAGTG	18	TGCTATACTA	-
		1611751	pcnF1	Immunity	ACAATTCAAG ATGTTTTGATG ACCATTTGTG --ATTTGGATG	18	TAGTATACTA	-
		1614897	blpS	Regulation	CACCATCAAA TC-TTT-AATT GTCCTTGAAA TTTCCTGAATG	17	TGATAAAATA	-
		1615174	blpT	Helicase	ACCATTCAGG AAATTTCAAGG ACAATTAAAG --ATTTGATGG	18	TGATAAACTG	-
	blp1	1956098	bac1	Bacteriocin	ACATTTCGTG ATGAAAAAAAG ACATTTTATG --ATTTTAAAG	19	TGATATATTG	-
		1956408	blpA	Transport	ACTGTTCATG ACAATATAAAT ACCGTTTACG --ATTTAGCAA	19	TGGCATAATA	-
		1962668	blpS	Regulation	ACCATTTATG ATAACTCAGAT ACCTTTTAAG --ATTTTTTCC	18	TGATATGATA	-
		1962852	hypothetical	Unknown	ACATTTCATG CTAACAGTTAT ACAATCTAAG --ATTTCGACA	18	TGATATGATA	-
C22	blp6	1294923	bac10.1	Bacteriocin	ACAGTTTAGG ATGTTTTGATG ACAATTGATG --ATTTGAAGA	18	TGCTATACTA	-
	blp4	1671236	blpD1	Bacteriocin	ACAATTCAAG ACGTTTCGATG ACAATTCAAG --ATTTGGATG	18	TGATATACTA	-
		1672531	Surf14	Thioredoxin	GCAATTCAAG ATGTTTCGATG ACCATTTAAG --ATTTATATG	18	AGGTAAGTTA	-
		1673357	blpOlike2	Bacteriocin	TTTTATAAAA TC-TTG-AATA GTCATTGAAA TTTCCTGAATG	-	-	-
		1673357	blpOlike2	Bacteriocin	CTAATTCAAG GCGTTTCGATG ACAATTCAAG --ATTTAGATA	18	TGCTATACTT	-
		1673638	blpA	Transport	CTTATCTAAA TC-TTG-AATT GTCATCGAAA CGCCTTGAATT	-	-	-
		1673638	blpA	Transport	ACCATTCAGG AAATTTCAATG ACTATTCAAG --ATTTTATAA	18	TGGCATAATA	-
		1679851	blpS	Regulation	CACCATCAAA TC-TTT-AATT GTCCTTGAAA TTTCCTGAATG	17	TGATAAAATA	-
		1680210	blpT	Helicase	ACCATTCAGG AAATTTCAAGG ACAATTAAAG --ATTTGATGG	18	TGATAGACTA	-
	blp1	2019443	bac1	Bacteriocin	ACATTTCGTG ATGAAAAAAAG ACATTTTATG --ATTTTAAAG	19	TGATATATTG	-
		2019753	blpA	Transport	ACTGTTCATG ACAATATAAAT ACCGTTTACG --ATTTAGCAA	19	TGGCATAATA	-
		2026013	blpS	Regulation	ACCATTTATG ATAACTCAGAT ACCTTTTAAG --ATTTTTTCC	18	TGATATGATA	-
		2026197	hypothetical	Unknown	ACATTTCATG CTAACATTTAT ACAATCTAAG --ATTTCGACA	18	TGATATGATA	-
D22	blp3	1783664	pncG3	Immunity	ACAATTCAAG ATGTTTTGATG ACCATTTATG --ATTTGAGTG	18	TGCTATACTA	-
		1785921	blpD3	Bacteriocin	ACAATTCAAG ACGTTTCGATG ACAATTCAAG --ATTTGGATG	18	TGATATACTA	-
		1787204	Surf14	Thioredoxin	GCAATTCAAG ATGTTTCGATG ACCATTTAAG --ATTTATATG	18	AGGTAAGATA	-
		1788021	blpW	Bacteriocin	CTAATTTAAG ACGGTTCGATG ACAATTCAAG --ATTTGGATG	18	TGCTATACTG	-
		1788303	blpA	Transport	ACCATTCAGG AAGTTTCAATG ACTATTCAAG --ATTTTATAA	18	TGTCATAATA	-
		1794519	blpS	Regulation	CACCATCAAA TC-TTT-AATT GTTCTTGAAA TTTCCTGAATG	17	TGATAAAATA	-
		1794796	blpT	Helicase	ACCATTCAGG AAATTTCAAGA ACAATTAAAG --ATTTGATGG	18	TGATAGAATG	-
E22	blp1	454811	hypothetical	Unknown	ACATTTCATG CTAACAGTTAT ACAATCTAAG --ATTTCGACA	18	TGATATGATA	-
		454995	blpS	Regulation	ACCATTTATG ATAACTCAGAT ACCTTTTAAG --ATTTTTTCC	18	TGATATGATA	-
		461255	blpA	Transport	ACTGTTCATG ACAATATAAAT ACCGTTTACG --ATTTAGCAA	19	TGGCATAATA	-
		461565	bac1	Bacteriocin	ACATTTCGTG ATGAAAAAAAG ACATTTTATG --ATTTTAAAG	19	TGATATATTG	-
	blp4	799534	hypothetical	Unknown	ACCATTCAGG AAATTTCAATG ACAATTAAAG --ATTTTATGG	18	TGATAGACTA	-
		799893	blpS	Regulation	CACCATAAAA TC-TTT-AATT GTCATTGAAA TTTCCTGAATG	17	TGATAAAATA	-
		806106	blpA	Transport	CTTATCTAAA TC-TTG-AATT GTCATCGAAA CGCCTTGAATT	-	-	-
		806106	blpA	Transport	ACCATTCAGG AAATTTCAATG ACTATTCAAG --ATTTTATAA	18	TGGCATAATA	-
		806387	blpOlike2	Bacteriocin	TTTTATAAAA TC-TTG-AATA GTCATTGAAA TTTCCTGAATG	-	-	-
		806387	blpOlike2	Bacteriocin	CTAATTCAAG GCGTTTCGATG ACAATTCAAG --ATTTAGATA	18	TGCTATACTT	-
		807213	Surf14	Thioredoxin	GCAATTCAAG ATGTTTCGATG ACCATTTAAG --ATTTATATG	18	AGGTAAGTTA	-
		808508	blpD1	Bacteriocin	ACAATTCAAG ACGTTTCGATG ACAATTCAAG --ATTTGGATG	18	TGATATACTA	-
F22	blp6	1319884	bac11.2	Bacteriocin	ACAGTTTAGG ATGTTTTGATG ACAATTCATG --ATTTGAAGA	18	TGCTATACTA	-
	iblp5.2	1698498	blpX1	Immunity	ACAATTCAAG ATGTCTCGATG ACTATTCAAG --ATTTGGATG	18	TGCTATACTG	-
		1698899	pncG3	Immunity	ACAATTCAAG ATGTTTTGATG ACCATTCGTG --ATTTGAGTG	18	TGCTATACTA	-
		1699469	pncF2	Immunity	ACAATTCAAG ATGTTTTGATG ACCATTTATG --ATTTGGATG	18	CAGTATACTA	-
		1702273	blpR	Regulation	CACCATCAAA TC-TTT-AATT GTTCTTGAAA TTTCCTGAATG	17	TGATAAAATA	-
		1702569	blpT	Unknown	ACCATTCAGG AAATTTCAAGA ACAATTAAAG --ATTTGATGG	18	TGATAGACTG	-
	blp1	2025797	bac1	Bacteriocin	ACATTTCGTG ATGAAAAAAAG ACATTTTATG --ATTTTAAAG	19	TGATATATTG	-
		2026107	blpA	Transport	ACTGTTCATG ACAATATAAAT ACCGTTTACG --ATTTAGCAA	19	TGGCATAATA	-
		2032367	blpS	Regulation	ACCATTTATG ATAACTCAGAT ACCTTTTAAG --ATTTTTTCC	18	TGATATGATA	-
		2032551	hypothetical	Unknown	ACATTTCATG CTAACAGTTAT ACAATCTAAG --ATTTCGACA	18	TGATATGATA	-
G2	blp4	1681926	blpD2	Bacteriocin	ACAATTCAAG ACGTTTCGATG ACAATTCAAG --ATTTGGATG	18	TGATATACTA	-
		1683221	Surf14	Thioredoxin	GCAATTCAAG ACGTTTCGATG ACCATTTAAG --ATTTATATG	18	AGGTAAGTTA	-
		1684047	blpOlike1	Bacteriocin	TTTTATGAAA TC-TTG-AATA GTCATTGAAA CTTCCTGAATG	-	-	-
		1684047	blpOlike1	Bacteriocin	CTAATTCAAG GCGTTTCGATG ACAATTCAAG --ATTTAGATA	18	TGCTATACTT	-
		1684329	blpA	Transport	TGTATCTAAA TC-TTG-AATT GTCATCGAAA CGCCTTGAATT	-	-	-
		1684329	blpA	Transport	ACCATTCAGG AAGTTTCAATG ACTATTCAAG --ATTTCATAA	18	TGGCATAATA	-
		1690543	blpS	Regulation	CACCATCAAA TC-TTT-AATT GTCCTTGAAA TTTCCTGAATG	17	TGATAAAATA	-
		1690902	blpT	Unknown	ACCATTCAGG AAATTTCAAGG ACAATTAAAG --ATTTGATGG	18	TGATAGACTA	-
	blp1	2031213	bac1	Bacteriocin	ACATTTCGTG ATGAAAAAAAG ACATTTTATG --ATTTTAAAG	19	TGATATATTG	-
		2031523	blpA	Transport	ACTGTTCATG ACAATATAAAT ACCGTTTACG --ATTTAGCAA	19	TGGCATAATA	-
		2037783	blpS	Regulation	ACCATTTATG ATAACTCAGAT ACCTTTTAAG --ATTTTTTCC	18	TGATATGATA	-
		2037967	hypothetical	Unknown	ACATTTCATG CTAACATTTAT ACAATCTAAG --ATTTCGACA	18	TGATATGATA	-
Putative ComE binding-sequences
A22	cab6	65712	comA	Transport	GCTGTTCAG 12 TTTTTTCAG	31	TAAAAT	-
B22	cab1	77009	comA	Transport	GCAGTTGGG 12 GCATTTGGG	32	TAAGAT	-
C22	cab4	58035	comA	Transport	GCAGTTGGG 12 GCATTTGGG	32	TAAGAT	-
D22	cab5	36570	comA	Transport	ACAGTTGGG 12 GCATTTGGG	32	TAAGAT	-
E22	cab2	263851	comA	Transport	GCAGTTGGG 12 GCATTTGGG	32	TAAGAT	-
F22	cab3	50744	comA	Transport	GCATTTGGG 12 GCATTTGGG	32	TAAGAT	-
G22	cab7	61708	comA	Transport	GCAGTTGGG 12 GCATTTGGG	32	TAAGAT	-
Putative SigX binding-sequences
A22	cab6	64262	bac17.2	Bacteriocin	TTT 9 TGCGAATA	-	-	2 binding-sites
		65160	imm16-like	Immunity	TTT 21 TACGAACA	-	-
B22	cab1	65848	bac12.2	Bacteriocin	TTT 0 TTCGAATA	-	-	4 binding-sites
		66239	bac15	Bacteriocin	TTT 23 AACGAATA	-	-
		67056	blpK1	Bacteriocin	TTT 9 TTCGAATA	-	-
		68011	Transp.	Unknown	TTT 23 TATGAATA	-	-
		71576	hypothetical	Unknown	TTT 9 TAGGAATA	-	-
		72491	hypothetical	Unknown	TTT 0 TACCAATA	-	-
		74253	bac12.1	Bacteriocin	TTT 9 TTCGAATA	-	-	3 binding-sites
		75014	bac18.1	Bacteriocin	TTT 33 GACGAATA	-	-
	icib	1924203	cibC.3	Immunity	TTT 0 TCCGAATA	-	-
C22	cab4	56341	bac22	Bacteriocin	TTT 0 TTCGAATA	-	-	5 binding-sites
		57628	imm17	Immunity	TTT 23 TATGAATA	-	-
	icib	1977134	cibC.4	Immunity	TTT 4 TACGAATA	-	-
D22	cab5	34893	bac20.2	Bacteriocin	TTT 9 TACGAATA	-	-	2 binding-sites
E22	cab2	264196	imm14.1	Immunity	TTT 23 TATGAATA	-	-
		266116	bac12.3	Bacteriocin	TTT 0 TTCGAATA	-	-	2 binding-sites
		270897	Transp.	Unknown	TTT 23 TATGAATA	-	-
		271859	blpK4	Bacteriocin	TTT 3 TTCGAATA	-	-
		272688	bac15	Bacteriocin	TTT 50 TACAAATA	-	-
		273079	bac12.1	Bacteriocin	TTT 0 TTCGAATA	-	-	4 binding-sites
	cib	507903	cibAB	Bacteriocin	TTT 21 TACGAATA	-	-
F22	cab2	48339	bac12.1	Bacteriocin	TTT 0 TTCGAATA	-	-	3 binding-sites
	cib	1992167	cibAB	Bacteriocin	TTT 0 TACGAATA	-	-
G22	cab7	60207	bac24	Bacteriocin	TTT 0 TTCGAATA	-	-	5 binding-sites
		60604	bac25	Bacteriocin	TTT 0 TATGAATA	-	-
		61708	comA	Transport	TTT 23 TATGAATA	-	-	3 binding-sites
	icib	1991405	cibC	Immunity	TTT 4 TACGAATA	-	-
Putative SigX binding-sequences
A22	scc	1384151	sccA	Bacteriocin	TTGACA 17 TACCAT	-	-	-
B22	iscc	1452160	sccB2	Immunity	TTGATA 17 TATACT	-	-	-
	isce2	321609	sceB1	Immunity	TTCAGA 14 TAAAAT	-	-	-
	iscb2	287020	scbB2	Immunity	TTGATA 17 TATAAT	-	-	-
	isca2	1937871	hypothetical	Unknown	TTTACA 16 TAGAAT	-	-	-
C22	iscc	1506923	sccB3	Immunity	TTGACA 17 TATATT	-	-	-
	sce	573121	sceA	Bacteriocin	TTCAGA 14 TAAAAT	-	-	-
	iscg	1481324	scgB2	Immunity	TTGACA 17 TATAAT	-	-	-
	isca2	1987599	scaB3	Immunity	GTGCAG 18 TAAAAT	-	-	-
D22	iscc	523277	sccB4	Immunity	TTGATA 17 TATACT	-	-	-
	scb	236337	scbA	Bacteriocin	TTGAAT 15 TATAAT	-	-	-
	isca1	2125841	hypothetical	Unknown	TTAAAA 14 TAATAT	-	-	-
E22	iscc	976836	sccB1	Immunity	TTGATA 17 TATACT	-	-	-
	isca3	480655	TF	Regulation	TACAAT	-	-	-
		480839	scaB4	Immunity	TTGAAA 16 TATCAT	-	-	-
	isce1	32174	sceB2	Immunity	TTCAAA 14 TAAAAT	-	-	-
F22	iscb1	274986	scbB4	Immunity	TTGATA 17 TATAAT	-	-	-
	scf	312936	hypothetical	Bacteriocin	TTGGCT 17 TAAAAT	-	-	-
	isca1	2006759	hypothetical	Unknown	TTGACA 17 TATAAT	-	-	-
G22	iscc	1532215	sccB5	Immunity	TTGATA 17 TATACT	-	-	-
	isce3	597170	sceB4	Immunity	TTCAGA 14 TAAAAT	-	-	-
	iscb2	278525	scbB3	Immunity	TTGATA 17 TATAAT	-	-	-
	scg	1506866	scgA	Bacteriocin	TTGACA 17 TATAAT	-	-	-
	isca2	2005835	hypothetical	Unknown	TTGTAA 19 TATTTT	-	-	-
B22	slk	1640957	slkR	Regulation	TATACA 19 TATATT	-	-	-
		1639956	hypothetical	Unknown	TTGACA 16 TAGAAT	-	-	-
		1639581	slkA	Bacteriocin	TTAACT 18 TAGAAT	-	-	-
		1639256	slkL	Modification	TTGAAA 16 TAAAAT	-	-	-
C22	slk	1706157	slkR	Regulation	TATACA 19 TATATT	-	-	-
		1705156	hypothetical	Unknown	TTGACA 17 TAGAAT	-	-	-
		1704781	slkA	Bacteriocin	TTAACT 18 TAGAAT	-	-	-
		1704456	slkL	Modification	TTGAAA 14 TAAAAT	-	-	-
C22	mlc	1991129	hypothetical	Unknown	TTGACA 17 TATAAT	-	-	-
		1996031	mlcM2	Modification	TTGTTA 14 TATAAT	-	-	-
		2001894	mlcA1	Bacteriocin	TTTACT 19 TATAAT	-	-	-
		2002753	mlcR	Regulation	TTTACT 16 TACAAT	-	-	-
D22	ipld	513215	pldA1.C'Trunc	Bacteriocin	TTGAGA 18 GAAAAT	-	-	-
		513687	hypothetical	Unknown	TTGACA 17 TATATT	-	-	-
		513923	pldF	Immunity	ATGCCA 17 TATAAT	-	-	-
		516769	pldK	Regulation	TATAAT	-	-	-
	inis	1230715	nisI-like	Immunity	TAAATT	-	-	-
		1232941	nisF-like	Transport	CTGAAC 18 TATAAC	-	-	-
		1235131	nisR-like	Regulation	TATAAT	-	-	-
	isbo	1238959	bac26	Bacteriocin	TTTAAA 16 TATAAT	-	-	-
		1239139	sboR	Regulation	TATAAT	-	-	-
E22	slk	772604	slkR	Regulation	TTGAAA 17 TATACT	-	-	-
		773604	hypothetical	Unknown	TTGACA 17 TAGAAT	-	-	-
		773979	slkA	Bacteriocin	TTAACT 18 TAGAAT	-	-	-
		774324	slkL	Modification	TTGAAA 16 TAAAAT	-	-	-
	mld	483899	mldM	Modification	TTGACT 17 TCAAAT	-	-	-
		489888	mldA1	Bacteriocin	TTGAAA 18 TCTAAT	-	-	-
		490557	mldA4	Bacteriocin	CTGATA 18 TATTAT	-	-	-
		490833	mldA5	Bacteriocin	TTGAGA 18 TATAGT	-	-	-
		491273	mldF	Transport	ATGATA 17 TATAAT	-	-	-
		494127	mldK	Regulation	TATAAT	-	-	-
	ilan	528091	TF	Regulation	TTGAAA 15 TAAAAT	-	-	-
		528524	tprC-like	Regulation	TTGAAT 17 TACAAT	-	-	-
		529540	phrC-like	Regulation	TTGACG 17 TAAAAT	-	-	-
		529772	hypothetical	Unknown	TTGATA 18 TAAAAA	-	-	-
G22	slk	1715457	slkR	Regulation	TTGAAA 17 TATACT	-	-	-
		1714455	hypothetical	Unknown	TTGACG 16 TAGAAT	-	-	-
		1714080	slkA	Bacteriocin	TTAACT 18 TAGAAT	-	-	-
		1713735	slkL	Modification	TTGAAA 16 TAAAAT	-	-	-
Putative Box elements
E22	cab2	264196	imm14.1	Immunity	CAAATTCAAACCACGTCAGCGTCGCCTTACCGTACTCAAGT	-	-	Box scheme: AC
F22	cab3	50246	imm14.2	Immunity	CAAATTCAAACCACGTCAGCGTCGCCTTACCGTACTCAAGT; GCGGCTAGCTTCCTAGTTTGCTTTTTGATTTTCCTTGAGTA.	-	-	Box scheme: AC
		50744	comA	Transport	CAAATTCAAACCACGTCAACGTCGCCTTGCCGTATATATGT; TATCTACAACCTCAAAACAGTGTTTTGAG; GCGGCTAGTTTCCTAGTTTGCTCTTTGATTTTCATTGAGTA.	-	-	Box scheme: ABC
D22	cab5	36570	comA	Transport	CAAATTCAAACCACGTCAACGTCGCCTTGCCGTATATATGT; TATATACAACCTCAAAACAGTGTTTTGAG; GCGGCTAGTTTCCTAGTTTGCTCTTTGATTTTCATTGAGTA.	-	-	Box scheme: ABC
The putative BlpR, ComE and SigX-binding sequences are indicated using IUPAC nomenclature, in which multiple nucleotide possibilities are represented in the following manner: R (A or G [A/G]), Y (C/T), W (A/T), B (C/G/T), D (A/G/T), H (A/C/T), V (A/C/G), or N (any). a indicates the distance from the BlpR, ComE, SigX, RpoD-binding sites or Box elements to the start codon of the 1st gene. b numbers…

## Sheet: Table S5
Table S5. In silico analysis of bacteriocin loci terminator sequences.
Strain	Locus	Last gene	Function	∆G (kcal/mol)	Sequence
Putative terminator blp loci
A22	blp2	blpT	Helicase	-5.78	AAGAAGCTGAGACAGACTGAACTCAACTTCTTTTT
		blpH	Regulation	-9.05	AAAATAAGACCGAGAGTTCTTGTATCTCGATCTTATTTTT
		blpC	Regulation	-10.4	AAAAATAAGATCGAGATACAAGAACTCTCGGTCTTATTTT
		hypothetical	Unknown	-8.63	GCGAACAAAACGAGTTGTCTGACACTCAGAATTCTGTCTTGTTCGCTTTTTT
		imm3	Immunity	-8.44	AGGGTAAGTGTTTTCGCAATACTTACCCTTTT
		imm5	Immunity	-8.94	AGGGTAAGTGTTTTTGAAATACTTACCCTTTT
		surf14	Thioredoxin	-5.23	GAAAGGGCAAGTATGTTTTTAATGCTTGCTTTTTAAATTTT
		blpF2	Immunity	-6.98	AGAAAGGACTAATTTCGTCCTTTCTTTTTT
		blpYN'Trunc1	Immunity	-7.65	AGCGAACAAAATCAGTTATCTAACACTCAGAATTCTGTCTTGTTCGCTTTTTT
		pncPlike2	Immunity	-5.59	AGGTAAGCAGAAGACGGTGCTTGCCTTTTTT
B22	iblp5.1	pncP1	Immunity	-7.45	AGGTAAGCAGAAGATGGTGCTTACCTTTTT
		pcnF1	Immunity	-7.14	GGCAAGTATGTTTTTCATGCTTGCTTTTT
		pcnF1	Immunity	-8.9	CTCCCCTGTATTTGCTAGCTTAATTTACAGGGGAGTTTCTTTAATTTT
		imm6	Immunity	-7.14	GGCAAGTATGTTTTTCATGCTTGCTTTTT
		blpT	Helicase	-8.49	AAAAAGAAGCTGAGACAAACTGAACTCAACTTCTTTTT
	blp1	blpZ5	Immunity	-13	TCACTGCTTTCCTCAGGTTGGTCTGGGGAAGGCAGTGATTTTTT
		blpH	Regulation	-11.11	AACGCATAGTATCAGTCATTTTGAAATCTGATATTATGCGTTTTT
		blpC	Regulation	-12.56	AAAAACGCATAATATCAGATTTCAAAATGACTGATACTATGCGTTTT
		hypothetical	Unknown	-12.55	CCACTGCCCTCCTCAGACCAACCTGAGGAAAGCAGTGATTCTTATTTT
C22	blp6	imm8.1	Immunity	-5.79	ATGTCGGAACTTTCCGGCATTTTCTTTTTTT
	blp4	blpF1	Immunity	-10.6	AGAAAGGACGAAATTCGTCCTTTCTTTTTT
		transp.	Unknown	-4.75	GAAAGGGCAAGTATGTTTTTAATGCTTGCTTTTT
		blpL1	Immunity	-8.44	AGGGTAAGTGTTTTCGCAATACTTACCCTTTT
		blpH	Regulation	-14.3	TAAAAAATAAGACCGAGAGTTCTTGTTACTCGGTCTTATTTTT
		blpC	Regulation	-9.81	ATAAGACCGAGTAACAAGAACTCTCGGTCTTATTTTTT
		blpT	Helicase	-5.78	AAGAAGCTGAGACAAACTGAACTCAACTTCTTTTTT
	blp1	blpZ5	Immunity	-12.11	ATCACTGTTTTCCTCAGGCTTGTCTGGGGAAGGCAGTGATTTTTT
		blpH	Regulation	-10.11	ACGCATAGTATCAGTCATTTTGAAATCTGATATTATGCGTTTTT
		blpC	Regulation	-12.56	AAAAACGCATAATATCAGATTTCAAAATGACTGATACTATGCGTTTT
		hypothetical	Unknown	-8.37	CCACTGCCCTCCCCAGACCAACCTGAGGAAAGCAGTGATTCTTATTTT
D22	blp3	pncPlike1	Immunity	-5.59	AGGTAAGCAGAAGACGGTGCTTGCCTTTTTCTTT
		imm7	Immunity	-7.14	GGCAAGTATGTTTTTCATGCTTGCTTTTT
		transp.	Unknown	-4.39	GGCAAGTATGTTTTTAATGCTTGCTTTTT
		blpLN'Trunc1	Immunity	-6.16	AGGGTAAGTGTTTTCGCAATACTTACCTTTTT
		blpC	Regulation	-7.35	AGACCGAGTAACAAGAACTCTCGGTCTTATTTTTT
		blpH	Regulation	-9.91	ATAAGACCGAGAGTTCTTGTTACTCGGTCTTAtTTTTTT
		blpT	Helicase	-5.48	AAGAAGCTGAGCTAGATTGAACTCAACTTCTTTTTT
E22	blp1	blpZ5	Immunity	-8.62	ATCACTGCTTTTCTCAGGTTGGTCTGGGGAGGGCAGTGATTTTTT
		blpH	Regulation	-11.11	AACGCATAGTATCAGTCATTTTGAAATCTGATATTATGCGTTTTT
		blpC	Regulation	-12.56	AAAAACGCATAATATCAGATTTCAAAATGACTGATACTATGCGTTTT
		hypothetical	Unknown	-10.58	ATCACTGCCTTCCCCAGACCAACCTGAGGAAAGCAGTGATTCTTATTTT
	blp4	blpT	Helicase	-5.78	AAGAAGCTGAGACAAACTGAACTCAACTTCTTTTTT
		blpC	Regulation	-9.81	ATAAGACCGAGTAACAAGAACTCTCGGTCTTATTTTTT
		blpH	Regulation	-7.45	AGACCGAGAGTTCTTGTTACTCGGTCTTATTTTT
		blpL1	Immunity	-8.44	AGGGTAAGTGTTTTCGCAATACTTACCCTTTT
		Transp.	Unknown	-4.39	GGCAAGTATGTTTTTAATGCTTGCTTTTT
		blpF1	Immunity	-10.6	AGAAAGGACGAAATTCGTCCTTTCTTTTTT
F22	blp6	imm14.2	Immunity	-5.79	ATGTCGGAACTTTCCGGCATTTTCTTTTTTT
	iblp5.2	pncP2	Immunity	-7.25	AAAGGGAAGCAGAAGAAAGAGCTTGCCTTTT
		imm6.3	Immunity	-7.14	GGCAAGTATGTTTTTCATGCTTGCTTTTTTT
		pncF2	Immunity	-8.9	CTCCCCTGTATTTGCTAGCTTAATTTACAGGGGAGTTTCTTTAATTTT
		blpT	Helicase	-8.57	AGAAGTTGAGACAAACTGAACTCAACTTCTTTTTT
	blp1	blpZ5	Immunity	-8.07	TCACTGTTTTCCTCAGGTTGGTCTGGGGAGGGCAGTGGTTTTTT
		blpH	Regulation	-11.11	AACGCATAGTATCAGTCATTTTGAAATCTGATATTATGCGTTTTTAT
		blpC	Regulation	-12.57	AACGCATAGTATCAGTCATTTTGAAATCTGATATTATGCGTTTTTAT
		blpT	Helicase	-9.35	ATCACTGCCCTCCCCAGACCAACCTGAGGAAAGCAGTGATTCTTATTTT
G22	blp4	blpF1	Immunity	-4.45	AGGTAAGTAGGAGATTGTGCTTACCTTTTT
		transp.	Unknown	-7.92	GGCAAGCATGTTTTTAATGCTTGCTTTTT
		blpL2	Immunity	-8.44	AGGGTAAGTGTTTTCGCAATACTTACCCTTTT
		blpH	Regulation	-9.91	ATAAGACCGAGAGTTCTTGTTACTCGGTCTTATTTTTT
		blpC	Regulation	-7.35	AGACCGAGTAACAAGAACTCTCGGTCTTATTTTTT
		blpT	Helicase	-5.78	AAGAAGCTGAGACAAACTGAACTCAACTTCTTTTTT
	blp1	blpZ5	Immunity	-10.66	TCACTGCTTTCCTCAGGCTTATCTGGGGAGGGCAGTGgTTTTTTA
		blpH	Regulation	-11.11	AACGCATAGTATCAGTCATTTTGAAATCTGATATTATGCGTTTTT
		blpC	Regulation	-11.11	AACGCATAGTATCAGTCATTTTGAAATCTGATATTATGCGTTTTT
		hypothetical	Unknown	-9.35	ATCACTGCCTCCCCCAGATAAGCCTGAGGAAAGCAGTGATTCTTATTTT
Putative terminator cab loci
A22	cab6	bac18.3	Bacteriocin	-8.3	TGGCGGAGTTTCTCCGCCTTTCTTAT
		imm19	Immunity	-7.65	CTAGGCAGGACTCTTGTTCTGCCTATTTTCTTT
		comB	Transport	-8.04	ACTGTAAGACAAAGGTGTCTTGCAGTTTTTCTTT
B22	cab1	TF	Regulation	-9.45	AATAAGAATGTCGGAAAATTTTCTGATATTCTTATTTTTTT
		pncF-like	Immunity	-4.22	TAGGTAGGACATTTGTTCTGCCTATTTTTTT
		pncF.4	Immunity	-5.96	GAGGGCATTTTGCCCTTTTTTATATTT
		hypothetical	Unknown	-9.87	AAGAATGTCGGAAAATTTTCTGATATTCTTATTTTTTT
		imm11.2	Immunity	-4.29	GTAGGCATGACGTTTGTTCTGCCTATTTTTTT
		comB	Transport	-8.16	TAAACTGTAAGAAAGATTCTTCTTGCAGTTTTTTTCTTT
	icib	cibC.3	Immunity	-6.06	AACTGCCTCATCTTGATAGATGGGGTGGaaTTTT
C22	cab4	TF	Regulation	-5.99	AGAATGTCGGAAAATTTTCTGATATTCTTATTTTTTT
		bac23	Bacteriocin	-6.08	GTAGGTAGGACATTTGTTCTACCTATTTTTTTAT
		imm17	Immunity	-4.22	TTAGGTAGGACGTTTGTTCTGCCTATTTTCTTTAT
		comB	Transport	-4.02	ACTGTGAGAAAAATTCTTCTTGCAGTTTTTT
	icib	cibC.4	Immunity	-10.40	GACCACCTCATCTTGATAGATGGGGTGGaaTTTT
D22	cab5	imm11.4	Immunity	-4.22	GTAGGTAGGACGTTTGTTCTGCCTATTTTTT
		imm14.3	Immunity	-6.74	TTAGGTAGAACGCTTGTTCTGCCTATTTTTTT
		comB	Transport	-4.02	ACTGTGAGAAAGATCCTTCTTGCAGTTTTTT
E22	cab2	comB	Transport	-4.02	ACTGTGAGAAAGATTCTTCTTGCAGTTTTTT
		imm14.1	Immunity	-2.9	TTGGGTAGGACGTTTGTTCTACTTATTTTTT
		imm11.3	Immunity	-4.22	GTAGGTAGGACGTTTGTTCTGCCTATTTTTT
		hypothetical	Unknown	-5.99	AGAATGTCGGAAAATTTTCTGATATTCTTATTTTT
		pncFlike	Immunity	-7.53	TGAGGGCATTTTGCCCTCTTTTATATTTT
		pncFlike	Immunity	-10.47	GTAGGCAGAACGTTTGTTCTGCCTATTTTT
		TF	Regulation	-5.99	AGAATGTCGGAAAATTTTCTGATATTCTTATTTTTTT
	cib	cibC	Immunity	-10.4	ACCACCTCATCTTGATAGATGGGGTGGaaTTTT
F22	cab3	TF	Regulation	-5.99	AGAATGTCGGAAAATTTTCTGATATTCTTATTTTTTT
		imm12.3	Immunity	-4.22	GTAGGTAGGACATTTGTTCTGCCTATTTTT
		imm14.2	Immunity	-6.94	TTAGGTAGAACGTTTGTTCTGCCTATTTTTTT
		comB	Transport	-3.78	ACTGTGAGAAAGTTTTTTCTTGCGGTTTTTT
	cib	cibC	Immunity	-7.70	ATCACCTCATCTTGATAGATGGGGTGGaaTTTT
G22	cab7	bac25	Bacteriocin	-4.29	GTAGGCATGACGTTTGTTCTGCCTATTTTTTT
		comB	Transport	-4.04	ACTGTGAGAAAGATTCTTCTTGCAGTTTTTT
	icib	cibC.2	Immunity	-10.40	GACCACCTCATCTTGATAGATGGGGTGGaaTTTT
Putative terminator streptococcin (lactococcin 972-like) loci
A22	scc	sccC	Transporter	-9.56	GAGCCACAAATACACTTTGTGGCTTTTTT
	scc	sccA	Bacteriocin	-8.3	TTCCCCTTGTAGCTCGTACGAGGGGAATCATTTT
B22	iscc	sccC	Transporter	-5.89	GAGTCACAAACACACTTTGTGGCTTTTTT
	isca2	scaC	Transporter	-8.00	GCCTAGAAATGACATTTTTATGTAGTATTTCTAGGTTTT
	isce2	sceC	Transporter	-8.55	GCACCCGCAGAGCGGGTGTTTTTTT
	iscb2	hypothetical	Unknown	-8.03	CAAGACTATCTTTCTTCATGAGGAAAGATAGTTTTTT
C22	iscc	sccC	Transporter	-5.89	GAGTCACAAACACACTTTGTGGCTTTTTT
	sce	sceA	Bacteriocin	-10.17	ATAGAGGGCAGGGGTATTTCTGCCCTCTGTTTT
		sceC	Transporter	-5.64	AGTGTAGGAGAGATTTTCCTCCTACAACCA
	isca2	scaC	Transporter	-7.16	CGCCTAGGAATGACATTTTTATGTAATTTTCCTAGGTTTTT
	iscg	hypothetical	Unknown	-7.84	GAAAAGGTCGGAGCAATCCGGTCTTTTT
	iscg	hypothetical	Unknown	-11.19	GAACAGATCGGAGCAATCCGGTCTGTTTCTT
D22	iscc	sccC	Transporter	-5.89	GAGTCACAAACACACTTTGTGGCTTTTTT
	scb	scbA	Bacteriocin	-6.28	TTGGTCACCTTCTCACTAAGTGACCAAGTAA
	scb	hypothetical	Unknown	-5.5	GACTATCTTTCTTCATGAGAGAAGATAGTTTTTT
	isca1	scaC	Transporter	-8.76	ATGAAAGAGGTTGGTCGATTGACAGCCTCTTTCTTGT
E22	iscc	sccC	Transporter	-6.84	GAAAGAGTCACAAACACACTTTGTGGCTTTTTT
	isce1	phrA	Regulation	-5.1	ATAGAGGGCAGGGGTATTTCTACCCTCTGTTTT
	isce1	sceC	Transporter	-8.55	GCGCACCCGCAGAGCGGGTGTtTTTTT
F22	iscb1	hypothetical	Unknown	-8.03	GACTATCTTTCTTCATGAGGAAAGATAGTTTTT
	scf	scfC	Transporter	-4.49	TAGAGGTCAGGGGTATTTCTGCCCTCTGTTTT
	isce4	sceC	Transporter	-8.55	GCGCACCCGCATAGCGGGTGTTTTTTT
	isca1	scaC	Transporter	-8.93	CACCTAGAAATGACATTTTTATGTAGTATTTCTAGGTTTTTTT
G22	iscc	sccC	Transporter	-6.84	GAAAGAGTCACAAACACACTTTGTGGCTTTTTT
	isce3	tprA	Regulation	-5.1	TAGAGGGCAGGGGTATTTCTACCCTCTGTTTT
	isce3	sceC	Transporter	-5.64	GTGTAGGAGAGATTTTCCTCCTACAACC
	iscb2	scbC	Transporter	-6.08	CTATCTTTCTTCATGAGGAAAGATAGTTTTTT
	scg	scgA	Bacteriocin	-7.02	GGGAGGAGGCTTCTCCTCCTTTTTT
	scg	scgC	Transporter	-6.68	AGATCGGAGCAATCCGGTCTTTTT
	isca2	scaC	Transporter	-7.16	CGCCTAGGAATGACATTTTTATGTAATTTTCCTAGGTTTTTTT
Putative terminator lantibiotic loci
B22, C22	slk	hypothetical	Unknown	-2.13	TATAAAATATATATTTTAAACA
		slkA	Bacteriocin	-2.82	AGGAGAGGTGGGTTAGTCTACTTCTCTTTC
		slkT	Transporter	-4.09	AAATAGAGTAATAGTAGTATGAACTATTGTCTCTTTTT
E22, G22	slk	hypothetical	Unknown	-2.45	TACTTTAATACATAAAGCA
		slkA	Bacteriocin	-5.81	TAGGAGAGGTGGGTTAGTCTACTTCTCCTTCTTT
		slkT	Transporter	-4.09	AAATAGAGTAATAGTAGTATGAACTATTGTCTCTTTTT
C22	mlc	TF	Regulation	-8.82	AAATATAAAAAGTCGAGGGATTTCCTCGACcTTTT
D22	inis	nisIlike	Regulation	-4.84	CCAAAAGTTAGACAGAAAAAATCTAACTTTTG
		nisKlike	Regulation	-6.82	TAGATGGTTTTCTAAATTGAGGACTGTCTATTTTTT
		hypothetical	Unknown	-4.84	GAAAAATTTTAGAAATTGATTCTTTCTTAAATTT
	isbo	sboK	Regulation	-8.15	AAAAAAATGGAGAAGAACCATTAGAGTTTTCTCCATTTTA
	ipld	pldR	Regulation	-1.3	AAGTTGCAGAAGATGCAGCTTTTTT
		pldE	Regulation	-4.56	ATACCAGAGTTGCCTATCCGACAATTCTGGTA
E22	mld	mldT	Transporter	-9.89	AGCCACCCGTTTTCACGGGTGGTTATGAC
		hypothetical	Unknown	-6.81	AAAGCCATACTAGTTTATGGCTtTTTT
		mldE	Immunity	-5.25	CAGAATGGGATATTAGCTATCCTTATTCTGGTTTTGTGAT
		Transp.	Unknown	-7.9	TACGCCTAGAAATGACATTTTTATGTAGTATTTCTAGGTTTTTTT
	ilan	tprClike	Regulation	-4.54	TACGGTGTTCAAGTGAGCATCGTTTTTT
		lanC	Modification	-5.55	AAAACTGAGGCAATCTCGGTTTTTTGTT
∆G – Gibs free energy associated to the secondary structure. Last gene – gene upstream of the terminator sequence identified. Hypothetical – hypothetical protein; transp. – transposase; TF - transcriptional factor.

## Sheet: Table S6
Table S6. Strains, plasmids, oligonucleotides and peptides used in the study.
Bacterial strain, plasmid, oligonucleotide or peptide	Relevant genotype or sequence	Note	Source
Escherichia coli strains
DH5𝛼			Thermo Fisher
Streptococcus oralis strains
A22	Wild-type strain		This study
A22 Δblp2	A22 Δblp2::(lox66-p3-chlR-lox71)		This study
A22 Δcab6	A22 Δcab6::(lox66-p3-chlR-lox71)		This study
A22 Δscc	A22 Δscc::(lox66-p3-chlR-lox71)		This study
Streptococcus mitis strains
B22	Wild-type strain		This study
B22 Δblp1	B22 Δblp1::(lox66-p3-kanR-lox71)		This study
B22 Δblp5.1	B22 Δblp5.1::(lox66-p3-kanR-lox71)		This study
B22 Δcab1	B22 Δcab1::(lox66-p3-kanR-lox71)		This study
B22 Δslk	B22 Δslk::(lox66-p3-kanR-lox71)		This study
C22	Wild-type strain		This study
C22 Δblp1	C22 Δblp1::(lox66-p3-kanR-lox71)		This study
C22 Δblp4	C22 Δblp4::(lox66-p3-kanR-lox71)		This study
C22 Δblp6	C22 Δblp6::(lox66-p3-kanR-lox71)		This study
C22 Δcab4	C22 Δcab4::(lox66-p3-kanR-lox71)		This study
C22 Δsce	C22 Δsce::(lox66-p3-kanR-lox71)		This study
C22 Δmlc	C22 Δmlc::(lox66-p3-kanR-lox71)		This study
C22 Δslk	C22 Δslk::(lox66-p3-kanR-lox71)		This study
D22	Wild-type strain		This study
D22 Δblp3	D22 Δblp3::(lox66-p3-kanR-lox71)		This study
D22 Δcab5	D22 Δcab5::(lox66-p3-kanR-lox71)		This study
D22 Δcab8	D22 Δcab8::(lox66-p3-kanR-lox71)		This study
D22 Δscb	D22 Δscb::(lox66-p3-kanR-lox71)		This study
D22 Δipld	D22 Δipld::(lox66-p3-kanR-lox71)		This study
D22 Δisbo	D22 Δisbo::(lox66-p3-kanR-lox71)		This study
E22	Wild-type strain		This study
F22	Wild-type strain		This study
F22 Δblp1	F22 Δblp1		This study
F22 Δblp5.2	F22 Δblp5.2::(lox66-p3-chlR-lox71)		This study
F22 Δblp6	F22 Δblp6::(lox66-p3-kanR-lox71)		This study
F22 Δcab3::kanR	F22 Δcab3::(lox66-p3-kanR-lox71)		This study
F22 Δcab3	F22 Δcab3::lox72		This study
F22 Δcib	F22 Δcib(lox66-p3-chlR-lox71)		This study
G22	Wild-type strain		This study
G22 Δblp1::kanR	G22 Δblp1::(lox66-p3-kanR-lox71)		This study
G22 Δblp1	G22 Δblp1::lox72		This study
G22 Δblp4::kanR	G22 Δblp4::(lox66-p3-kanR-lox71)		This study
G22 Δblp4	G22 Δblp4::lox72		This study
G22 Δcab7::kanR	G22 Δcab7::(lox66-p3-kanR-lox71)		This study
G22 Δcab7	G22 Δcab7::lox72		This study
G22 Δscg::kanR	G22 Δscg::(lox66-p3-kanR-lox71)		This study
G22 Δscg	G22 Δscg::lox72		This study
G22 Δslk::kanR	G22 Δslk::(lox66-p3-kanR-lox71)		This study
G22 Δslk	G22 Δslk::lox72		This study
G22 Δblp4 Δblp1::kanR	G22 Δblp4::lox72 Δblp1::(lox66-p3-kanR-lox71)		This study
G22 Δblp4 Δcab7::kanR	G22 Δblp4::lox72 Δcab7::(lox66-p3-kanR-lox71)		This study
G22 Δblp4 Δscg::kanR	G22 Δblp4::lox72 Δscg::(lox66-p3-kanR-lox71)		This study
G22 Δblp4 Δslk::kanR	G22 Δblp4::lox72 Δslk::(lox66-p3-kanR-lox71)		This study
Plasmids
pKan	pMB1 ori, kanR, lox66-p3-kanR-lox71		This study
pChl	pKan ΔkanR::chlR		This study
pDR244	pACYC ori, ampR , cre, spcR, ori (Ts)		Koo et al., 2018
pDS05	CloDF13 ori, spcR, cas9, gfp, repA (Ts), ermR		Synefiaridou and Veening, 2021
pDS05 Δcas9	pDS05 Δcas9		This study
pJB01	pDS05 Δcas9 Δgfp::(cre-spcR)		This study
Oligonucleotides for the construction of deletion mutants in strains A22 to G22
P1F_blp2_A22	ATGATAGCATCTCTCAGCTC	Deletion of locus blp2 from strain A22	This study
P1R_blp2_A22	GTCAATACCGTTCGTATAGCATACATTATACGAAGTTATCCCGTTGCAACTTTGACAAG
P2F_blp2_A22_Chl	CTAAACTTGTCAAAGTTGCAACGGGATAACTTCGTATAATGTATGC
P2R_blp2_A22_Chl	TGAGCCGAGGCACCAGAAACAACTGATAACTTCGTATAGCATAC
P3F_blp2_A22	GTTTTAGTACCGTTCGTATAATGTATGCTATACGAAGTTATCAGTTGTTTCTGGTGCCTCG
P3R_blp2_A22	TCATCTTTCCCTCCTCTAGC
P4F_blp2_A22	CCTCAGTGTTAGTCTTTGTG
P4R_blp2_A22	TATCAGGTACAACGACCAAG
P1F_cab6_A22	ATTGATTCCCTAGCAGACTG	Deletion of locus cab6 from strain A22	This study
P1R_cab6_A22	GTCAATACCGTTCGTATAGCATACATTATACGAAGTTATATCTAATCTTTAACCTCTAAGCC
P2F_cab6_A22_chl	AGTGGCTTAGAGGTTAAAGATTAGATATAACTTCGTATAATGTATGC
P2R_cab6_A22_chl	GGCAGAACAAGAGTCCTGCCTAGAATAACTTCGTATAGCATAC
P3F_cab6_A22	TTTTATAATACCGTTCGTATAATGTATGCTATACGAAGTTATTCTAGGCAGGACTCTTGTTC
P3R_cab6_A22	ACCTCATTTAAGCGATTATTGG
P4F_cab6_A22	GATATTGAGATTCAACTTTACGG
P4R_cab6_A22	TCCATAACAAGAATGGCTCC
P1F_scc_A22	ATGGTACAACGAAGAACTTCC	Deletion of locus scc from strain A22	This study
P1R_scc_A22	GTCAATACCGTTCGTATAGCATACATTATACGAAGTTATACACCCAGAGTGACAAGAC
P2F_scc_A22_Chl	ATCGTCTTGTCACTCTGGGTGTATAACTTCGTATAATGTATGC
P2R_scc_A22_Chl	TATTTGTGGCTCTTTCTTCTAACATAACTTCGTATAGCATAC
P3F_scc_A22	TTTTATAATACCGTTCGTATAATGTATGCTATACGAAGTTATGTTAGAAGAAAGAGCCACAA
P3R_scc_A22	AACAAAAGGTTGAGGGTCAC
P4F_scc_A22	TCGGTGAAACCATTACTCCG
P4R_scc_A22	AGCATACATATCCCAGCTAGC
P1F_blp1_B22	TCCTGATGATTGATGGAAATATGTCC	Deletion of locus blp1 from strain B22	This study
P1R_blp1_B22	GTCAATACCGTTCGTATAGCATACATTATACGAAGTTATGTCTTGTTGCAACCTTGACAAC
P2F_blp1_B22_Kan	GATGTTGTCAAGGTTGCAACAAGACATAACTTCGTATAATGTATGC
P2R_blp1_B22_Kan	GATAACCACTTAAACACTAAGTACACCTTCATAACTTCGTATAGCATAC
P3F_blp1_B22	GTTTTAGTACCGTTCGTATAATGTATGCTATACGAAGTTATGAAGGTGTACTTAGTGTTTAAGTGG
P3R_blp1_B22	GAGTAGAATACCAAGGATAGCCATG
P4F_blp1_B22	ATGTGAATGAACAGGGTTTTCTGG
P4R_blp1_B22	AGTAAACATCCATCCATAGTTTGTCC
P1F_cab1.1_B22	GCAGATAATCAGGGAATTCATTTTAG	Deletion of locus cab1.1 from strain B22	This study
P1R_cab1.1_B22	GTCAATACCGTTCGTATAGCATACATTATACGAAGTTATAGATTGGTAGATACATGAACTAGG
P2F_cab1.1_B22_Kan	GGAGCCTAGTTCATGTATCTACCAATCTATAACTTCGTATAATGTATGC
P2R_cab1.1_B22	GAGGAGAGATGGTCCTCTTTACATATAACTTCGTATAGCATAC
P3F_cab1.1_B22	GTTTTAGTACCGTTCGTATAATGTATGCTATACGAAGTTATATGTAAAGAGGACCATCTCTC
P3R_cab1.1_B22	CCAGAAGAAGTACTAGTGACC
P4F_cab1.1_B22	CTTTGTTGGCAGGTGATAG
P4R_cab1.1_B22	TGAAATCGTTGCAAGTGTG
P1F_cab1.2_B22	GTATGATTTAGACCAAGACGG	Deletion of locus cab1.2 from strain B22	This study
P1R_cab1.2_B22	GTCAATACCGTTCGTATAGCATACATTATACGAAGTTATTTCCTCTTACCTATCTATTCGAG
P2F_cab1.2_B22_Kan	ATTTTTCTCGAATAGATAGGTAAGAGGAAATAACTTCGTATAATGTATGC
P2R_cab1.2_B22	CTCAGACTAACAAGTCATTCTTAGCTGATAACTTCGTATAGCATAC
P3F_cab1.2_B22	GTTTTAGTACCGTTCGTATAATGTATGCTATACGAAGTTATCAGCTAAGAATGACTTGTTAGTC
P3R_cab1.2_B22	TTGGTAACGCTGACTCTCACTG
P4F_cab1.2_B22	CCAATACAAATAGTAACTAACGGAG
P4R_cab1.2_B22	CAAAGATGATCACTGTGTAGATAG
P1F_slk_B22	GTTTATGCTGTTCCTTTGTACGC	Deletion of locus slk from strain B22	This study
P1R_slk_B22	GTCAATACCGTTCGTATAGCATACATTATACGAAGTTATACCTCCTTAACTATTGACGATATTCTAAC
P2F_slk_B22_Kan	GATGTGTTAGAATATCGTCAATAGTTAAGGAGGTATAACTTCGTATAATGTATGC
P2R_slk_B22	CATTGCTCTCACAATCGCTAAGGCATAACTTCGTATAGCATAC
P3F_slk_B22	GTTTTAGTACCGTTCGTATAATGTATGCTATACGAAGTTATGCCTTAGCGATTGTGAGAGC
P3R_slk_B22	TGAGATCCACGTCTTCACCC
P4F_slk_B22	CGTTTCATTCTGGTTGTTGTATGTTC
P4R_slk_B22	CTTCGTCTTCTGGATCATCTGC
P1F_blp1_C22	GGTTAAATTTTCCAAGATAGAGCGGTTAAATTTTCCAAGATAGAGC	Deletion of locus blp1 from strain C22	This study
P1R_blp1_C22	GTCAATACCGTTCGTATAGCATACATTATACGAAGTTATCCAAAACTAATATATACTATCGCC
P2F_blp1_C22_Kan	GTTGGCGATAGTATATATTAGTTTTGGATAACTTCGTATAATGTATGC
P2R_blp1_C22_Kan	GAATGTAAGGAGCTACATTTGACGTATAACTTCGTATAGCATAC
P3F_blp1_C22	GTTTTAGTACCGTTCGTATAATGTATGCTATACGAAGTTATACGTCAAATGTAGCTCC
P3R_blp1_C22	CTTTAGCCATATAGAACAGTTGG
P4F_blp1_C22	CAACCTTCGCAGATTGG
P4R_blp1_C22	TGTTTACTGCTTATGGCG
P1F_blp4_C22	GGAAATATGTCCTTTGTAGGG	Deletion of locus blp4 from strain C22	This study
P1R_blp4_C22	GTCAATACCGTTCGTATAGCATACATTATACGAAGTTATCGCCTTGAATTAGCTTTTTATTTC
P2F_blp4_C22_Kan	GATTTGAAATAAAAAGCTAATTCAAGGCGATAACTTCGTATAATGTATGC
P2R_blp4_C22_Kan	CTCACTACAGTTGACAATGAGCCATAACTTCGTATAGCATAC
P3F_blp4_C22	GTTTTAGTACCGTTCGTATAATGTATGCTATACGAAGTTATG
P3R_blp4_C22	GCCAAACAAGTCCCG
P4F_blp4_C22	CGGTTATTAGCGACCTTCG
P4R_blp4_C22	CATACTGGGGATTTGCCTC
P1F_blp6_C22	CTCCATGTGTTTATGTAGATACC	Deletion of locus blp6 from strain C22	This study
P1R_blp6_C22	GTCAATACCGTTCGTATAGCATACATTATACGAAGTTATTGGAATGTGTGGTTACTCC
P2F_blp6_C22_Kan	TAAGTAGGTATGAGTATCAGATTACTCAAATAACTTCGTATAATGTATGC
P2R_blp6_C22_Kan	ATAGGAGTAACCACACATTCCAATAACTTCGTATAGCATAC
P3F_blp6_C22	GTTTTAGTACCGTTCGTATAATGTATGCTATACGAAGTTATTTGAGTAATCTGATACTCATACCTAC
P3R_blp6_C22	CAAGTCTTTGTTTCATTCCTAGC
P4F_blp6_C22	TAGGTCAAACTAACGAAATTGGG
P4R_blp6_C22	TCGAGATAGAGACTTGCTCC
P1F_cab4_C22	TCTTTTATATCAGACACTTAGAGC	Deletion of locus cab4 from strain C22	This study
P1R_cab4_C22	GTCAATACCGTTCGTATAGCATACATTATACGAAGTTATCGGTAAATACATAAACCAGAC
P2F_cab4_C22_Kan	GGAGTCTGGTTTATGTATTTACCGATAACTTCGTATAATGTATGC
P2R_cab4_C22_Kan	ACACGATAATCGAAAACAGCGATAACTTCGTATAGCATAC
P3F_cab4_C22	GTTTTAGTACCGTTCGTATAATGTATGCTATACGAAGTTATCGCTGTTTTCGATTATCG
P3R_cab4_C22	GCTACCAGATAAACCTCG
P4F_cab4_C22	ATTTTGCAGGGATTGTCG
P4R_cab4_C22	GAATGCCGACATTGAGC
P1F_sce_C22	CTCTACATTTATCGTGAGACG	Deletion of locus sce from strain C22	This study
P1R_sce_C22	GTCAATACCGTTCGTATAGCATACATTATACGAAGTTATGCAATGAAACCCCTTTCTT
P2F_sce_C22_Kan	GAAAAAGAAAGGGGTTTCATTGCATAACTTCGTATAATGTATGC
P2R_sce_C22_Kan	CAAGGCTTCTCAATGATATAATTGTCATAACTTCGTATAGCATAC
P3F_sce_C22	GTTTTAGTACCGTTCGTATAATGTATGCTATACGAAGTTATGACAATTATATCATTGAGAAGCC
P3R_sce_C22	GCTTGGTTTAGCAAATTGG
P4F_sce_C22	CTGGGAAGTCTACGTAATCC
P4R_sce_C22	CCTTGAAAATGGAATTATCTTTGC
P1F_mlc_C22	GCGTCCTCTAGTAAAGTATAGC	Deletion of locus mlc from strain C22	This study
P1R_mlc_C22	GTCAATACCGTTCGTATAGCATACATTATACGAAGTTATGCAACATATTAGTTACTCTATGACG
P2F_mlc_C22_Kan	GATTCGTCATAGAGTAACTAATATGTTGCATAACTTCGTATAATGTATGC
P2R_mlc_C22_Kan	ACACCGACTTGTACATGAAGATGTATAACTTCGTATAGCATAC
P3F_mlc_C22	GTTTTAGTACCGTTCGTATAATGTATGCTATACGAAGTTATACATCTTCATGTACAAGTCGG
P3R_mlc_C22	GGGTGTAGTAGATAGAGTTGC
P4F_mlc_C22	TGATGAGATGGAGGTGTTC
P4R_mlc_C22	CTAAACGACTCACTAGCATCC
P1F_slk_C22	TAATTTCTTCGTCAATTTCGTCC	Deletion of locus slk from strain C22	This study
P1R_slk_C22	GTTTTAGTACCGTTCGTATAATGTATGCTATACGAAGTTATGACTGCCTTAGCGATTG
P2F_slk_C22_Kan	CAAGCTATGTATATTAATTGCTTTATTGCATAACTTCGTATAATGTATGC
P2R_slk_C22_Kan	TCACAATCGCTAAGGCAGTCATAACTTCGTATAGCATAC
P3F_slk_C22	GTCAATACCGTTCGTATAGCATACATTATACGAAGTTATGCAATAAAGCAATTAATATACATAGC
P3R_slk_C22	GGTGGAAGATAGAAAGTTTC
P4F_slk_C22	GCTGTTTGATGTCCCAAGG
P4R_slk_C22	CTCTGATTGTCATTCTTAGTCAACGG
P1F_blp3_D22	GATTATCACTGGTCGACTGAATAGATG	Deletion of locus blp3 from strain D22	This study
P1R_blp3_D22	GTCAATACCGTTCGTATAGCATACATTATACGAAGTTATCCTGTTGCAACTTTGACAATTTCAG
P2F_blp3_D22_Kan	CTATACTGAAATTGTCAAAGTTGCAACAGGATAACTTCGTATAATGTATGC
P2R_blp3_D22_Kan	GAAACCCATAGGTTTTGGCTCTTTTTATAAGCATAACTTCGTATAGCATAC
P3F_blp3_D22	GTTTTAGTACCGTTCGTATAATGTATGCTATACGAAGTTATGCTTATAAAAAGAGCCAAAACCTATGG
P3R_blp3_D22	TCAAATACTTCATCAACTACTTCACGG
P4F_blp3_D22	ATAGATGATGGTAGAAGCCTTGC
P4R_blp3_D22	CCTTGTCTTCTTCCAAAATGCG
P1F_cab5_D22	TGATTCAGTCTATCACGAGTCAAGG	Deletion of locus cab5 from strain D22	This study
P1R_cab5_D22	GTCAATACCGTTCGTATAGCATACATTATACGAAGTTATTGACAATAAAAAAGCAACACGACTTG
P2F_cab5_D22_Kan	CATGCAAGTCGTGTTGCTTTTTTATTGTCAATAACTTCGTATAATGTATGC
P2R_cab5_D22_Kan	AATAGGCAGAACAAGCGTTCTACCTAAAATATATATAATAACTTCGTATAGCATAC
P3F_cab5_D22	GTTTTAGTACCGTTCGTATAATGTATGCTATACGAAGTTATTATATATATTTTAGGTAGAACGCTTGTTCTGC
P3R_cab5_D22	AATCTGATTGAGATTGACACCACC
P4F_cab5_D22	ATTTCTCTTGCGAATCAATGATGATGG
P4R_cab5_D22	GGTCAAATTGATATCTGACAAGACG
P1F_cab8_D22	CACATTGTAGCTATACCTTTCG	Deletion of locus cab8 from strain D22	This study
P1R_cab8_D22	GTCAATACCGTTCGTATAGCATACATTATACGAAGTTATTCAACTGTCAATTTTTCGGTC
P2F_cab8_D22_Kan	GTTCAGACCGAAAAATTGACAGTTGAATAACTTCGTATAATGTATGC
P2R_cab8_D22_Kan	CAAAAATCCAGATGGGTTTTGCATAAATGAATAACTTCGTATAGCATAC
P3F_cab8_D22	GTTTTAGTACCGTTCGTATAATGTATGCTATACGAAGTTATTCATTTATGCAAAACCCATCTG
P3R_cab8_D22	TTTCTCCTCTACCATCTCC
P4F_cab8_D22	AACAGGTCTGGATGAAGC
P4R_cab8_D22	GTAAAGGAAACACAATCATGC
P1F_scb_D22	AGCGCAGAGAATATCTAGG	Deletion of locus scb from strain D22	This study
P1R_scb_D22	GTCAATACCGTTCGTATAGCATACATTATACGAAGTTATTGTTTGTTTCATATTGATACTCCTC
P2F_scb_D22_Kan	TAAAAAATAGAGGAGTATCAATATGAAACAAACAATAACTTCGTATAATGTATGC
P2R_scb_D22_Kan	GTTCTCTCGAAACATCCGTTCGATAACTTCGTATAGCATAC
P3F_scb_D22	GTTTTAGTACCGTTCGTATAATGTATGCTATACGAAGTTATCGAACGGATGTTTCGAG
P3R_scb_D22	TTATTGAGAAGAGTTGACTTCC
P4F_scb_D22	GGAAAGATGTAGCCGTTAC
P4R_scb_D22	GGTCCATCTTGGAAATATAGAC
P1F_isbo_D22	TCATTCTCTTTGAGTAGAGTATCG	Deletion of locus isbo from strain D22	This study
P1R_isbo_D22	GTCAATACCGTTCGTATAGCATACATTATACGAAGTTATCCATTTGGAAATACCTCACTG
P2F_isbo_D22_Kan	AATTTTAATCAGTGAGGTATTTCCAAATGGATAACTTCGTATAATGTATGC
P2R_isbo_D22_Kan	CAAATTATCATGAGTATCTTTGATAACATCTCTACATAACTTCGTATAGCATAC
P3F_isbo_D22	GTTTTAGTACCGTTCGTATAATGTATGCTATACGAAGTTATGTAGAGATGTTATCAAAGATACTCATG
P3R_isbo_D22	CTCCGAAAATCCCTAATGC
P4F_isbo_D22	ATATGCGTCACACCATAGTAG
P4R_isbo_D22	CATTTCTAGACCTGATAAGATTGC
P1F_ipld_D22	CCACACTTGCTTCAGAATCG	Deletion of locus ipld from strain D22	This study
P1R_ipld_D22	GTCAATACCGTTCGTATAGCATACATTATACGAAGTTATCCTTCCTTCTTTTAGATGATCATC
P2F_ipld_D22_Kan	GTAAAGATGATCATCTAAAAGAAGGAAGGATAACTTCGTATAATGTATGC
P2R_ipld_D22_Kan	GTTTTATCTAACAGCGAACATTATTTCTCGATAACTTCGTATAGCATAC
P3F_ipld_D22	GTTTTAGTACCGTTCGTATAATGTATGCTATACGAAGTTATCGAGAAATAATGTTCGCTGTTAG
P3R_ipld_D22	TGATAGAATCAAATAGGAAAGCAAG
P4F_ipld_D22	CTGAGTAAGAGATGAACTGC
P4R_ipld_D22	CTTCCTCCTATCTGGTACG
P1F_blp1_E22	TGATGGAAATATGTCCTTTGTAG	Deletion of locus blp1 from strain F22	This study
P1R_blp1_E22	GTCAATACCGTTCGTATAGCATACATTATACGAAGTTATCTATCGTCAACTATAAAAATCAATGG
P2F_blp1_E22_Kan	GATGAACCATTGATTTTTATAGTTGACGATAGATAACTTCGTATAATGTATGC
P2R_blp1_E22_Kan	AATGACATACATCTATATACGACTGCATAACTTCGTATAGCATAC
P3F_blp1_E22	GTTTTAGTACCGTTCGTATAATGTATGCTATACGAAGTTATGCAGTCGTATATAGATGTATGTC
P3R_blp1_E22	CTGCTTGAGAAAACGAATG
P4F_blp1_E22	ATGAACAGGGTTTTCTGGG
P4R_blp1_E22	CCATAGTTTGTCCCTACG
P1F_blp1_F22	AATTTCTGTACCAGTTGG	Deletion of locus blp1 from strain F22	This study
P1R_blp1_F22	CCACTTAAACACTAAGTACACAATACCGTTTACGATTTAGC
P2F_blp1_F22	GCTAAATCGTAAACGGTATTGTGTACTTAGTGTTTAAGTGG
P2R_blp1_F22	AATAGGATTAAAAATTCCTTGGC
P3F_blp1_F22	CAGAGTATTTGATGAGTAAGTCC
P3R_blp1_F22	TTGACCATCAGCATAACTGACC
P1F_blp6_F22	CTCGAATGACTTGATCAGC	Deletion of locus blp6 from strain F22	This study
P1R_blp6_F22	GTCAATACCGTTCGTATAGCATACATTATACGAAGTTATGTTGAGTAATCTGATACTCATACC
P2F_blp6_F22_Kan	GTAGGTATGAGTATCAGATTACTCAACATAACTTCGTATAATGTATGC
P2R_blp6_F22_Kan	ATAGGAGTAACCACACATTCCATAACTTCGTATAGCATAC
P3F_blp6_F22	GTTTTAGTACCGTTCGTATAATGTATGCTATACGAAGTTATGGAATGTGTGGTTACTCC
P3R_blp6_F22	TGTCAATAAAGTTTCCAAGACC
P4F_blp6_F22	CCACTCATTTTCCGTTTGGC
P4R_blp6_F22	GACAGCGAATAGCAACTGC
P1F_cab3_F22	CGCTCTAACCAATATACC	Deletion of locus cab3 from strain F22	This study
P1R_cab3_F22	GCATACATTATACGAAGTTATTAACTCAGTCAACCATGGG
P2F_cab3_F22_Kan	CCCATGGTTGACTGAGTTAATAACTTCGTATAATGTATGC
P2R_cab3_F22_Kan	GGCAGAACAAACGTTCTACCATAACTTCGTATAGCATAC
P3F_cab3_F22	GTATGCTATACGAAGTTATGGTAGAACGTTTGTTCTGCC
P3R_cab3_F22	TCCTTCTCTGCAAATGTTGC
P4F_cab3_F22	CCTTTTGTAGATGGAGTAGG
P4R_cab3_F22	TCCTCTTTCTAGCTATTCACC
P1F_cib_F22	TGGTTAACAGGGATAAGTGG	Deletion of locus cib from strain F22	This study
P1R_cib_F22	GTCAATACCGTTCGTATAGCATACATTATACGAAGTTATGGATAAAGAAAATTCCCATGTGC
P2F_cib_F22_Chl	CTGGCACATGGGAATTTTCTTTATCCATAACTTCGTATAATGTATGC
P2R_cib_F22_Chl	TATGGGAGTCATTGTTCTGCTATAACTTCGTATAGCATAC
P3F_cib_F22	TTTTATAATACCGTTCGTATAATGTATGCTATACGAAGTTATAGCAGAACAATGACTCCC
P3R_cib_F22	CAACGACTTTTTCAGAGTTGG
P4F_cib_F22	GATGCAGGCTGTAATGACC
P4R_cib_F22	GTCAAACTTGAAGTCACCCG
P1F_blp1_G22	GAATGAACAGGGTTTTCTGGGG	Deletion of locus blp1 from strain G22	This study
P1R_blp1_G22	GTCAATACCGTTCGTATAGCATACATTATACGAAGTTATCGTCAACTATAAAAATCAATGGTTCATC
P2F_blp1_G22_Kan	GTAAGATGAACCATTGATTTTTATAGTTGACGATAACTTCGTATAATGTATGC
P2R_blp1_G22_Kan	GATAACCACTTAAACACTAAGTACACCTTCATAACTTCGTATAGCATAC
P3F_blp1_G22	GTTTTAGTACCGTTCGTATAATGTATGCTATACGAAGTTATGAAGGTGTACTTAGTGTTTAAGTGG
P3R_blp1_G22	TGACAAAGCAACCATCATAATTCC
P4F_blp1_G22	TCATAAAAGAAAAGATGATGACCATGTAC
P4R_blp1_G22	CAATCTTATCAGATACCGTACCCC
P1F_blp4_G22	GACCGCTAGTGGCTTCG	Deletion of locus blp4 from strain G22	This study
P1R_blp4_G22	GTCAATACCGTTCGTATAGCATACATTATACGAAGTTATCCTTGACAGTTAAAGTATAGCACTG
P2F_blp4_G22_Kan	AAAAACAGTGCTATACTTTAACTGTCAAGGATAACTTCGTATAATGTATGC
P2R_blp4_G22_Kan	CAATGAGCCAAAGGATAGCTAATAACCTATTGATAACTTCGTATAGCATAC
P3F_blp4_G22	GTTTTAGTACCGTTCGTATAATGTATGCTATACGAAGTTATCAATAGGTTATTAGCTATCCTTTGGC
P3R_blp4_G22	GATACGTTTGAAGGTATCCAAGAAG
P4F_blp4_G22	CCGTTGATATCTTCGATAATGGCAGAG
P4R_blp4_G22	CAGAACCATCTACCCACAAGAGC
P1F_scg_G22	GGAACTATGAAGGTTTGACAGG	Deletion of locus scg from strain G22	This study
P1R_scg_G22	GTCAATACCGTTCGTATAGCATACATTATACGAAGTTATGCTCCGATCTTTCAATAGTTCC
P2F_scg_G22_Kan	GAGAATAGGAACTATTGAAAGATCGGAGCATAACTTCGTATAATGTATGC
P2R_scg_G22_Kan	GATCTTTTCAGTCTTTTTCTTCACGCACATAACTTCGTATAGCATAC
P3F_scg_G22	GTTTTAGTACCGTTCGTATAATGTATGCTATACGAAGTTATGTGCGTGAAGAAAAAGACTG
P3R_scg_G22	CTTGGTAAGATAAAGTGGCTGC
P4F_scg_G22	AACGAAGTGGTCTTTGAAGC
P4R_scg_G22	TACAAGGAGAGTGGAACGC
P1F_slk_G22	GCTGGGAAATCTAGCTTTGGC	Deletion of locus slk from strain G22	This study
P1R_slk_G22	GTCAATACCGTTCGTATAGCATACATTATACGAAGTTATC
P2F_slk_G22_Kan	GATGTGTTAGAATATCGTCAATAGTTAAGGAGGATAACTT
P2R_slk_G22_Kan	CTATTTTCATTGCTCTCACAATCGCTAAGGCATAACTTCGTATAGCATAC
P3F_slk_G22	GTTTTAGTACCGTTCGTATAATGTATGCTATACGAAGTTATGCCTTAGCGATTGTGAGAGC
P4F_slk_G22	CAAGTGGTCATTCTCTGGCTG
P4R_slk_G22	CTCGCTGGTTTCAGCATCATC
Oligonucleotides for the construction of plasmids
PF_pKan_backbone	TAATTTTCCTCCTATTTAGATCTTGC	Amplification of pKan backbone	This study
PR_pKan_backbone	TACCGTTCGTATAATGTATGCTATAC
PF_ChlR	ATGAACTTTAATAAAATTGATTTAGAC	Amplification of chlR marker	This study
PR_ChlR	TTATAAAAGCCAGTCATTAGG
PF_Cre_Spec_pDR244	ATCGGGTCTCATATATGAGACCTAGGAGGACGCATATGTCCAATTTACTGAC	Amplification of cre and spcR marker	This study
PR_Cre_Spec_pDR244	TGACGGTCTCGAAACGATTACCAATTAGAATGAATATTTCCC
Oligonucleotides for RT-qPCR
PF_blp1_bac2	GTAGGTGGTGCAGTTGAGGG	Strains B22, C22, E22, F22 and G22	This study
PR_blp1_bac2	CATAAAACTGAAGCTGCCGCC	Locus blp1 - gene bac2
PF__blp3/4_blpD.3	TGGCTAGCATTGAGGGAGGA	Strains C22, D22, E22 and G22	This study
PR_blp3/4_blpD.3	AGCACAGCCAGCAGTCATAG	Locus blp3 or blp4 - gene blpD.3
PF_blp2_blpD.2	CATTGAGGGAGGAACTGATTGG	Strain A22	This study
PR_blp2_blpD.2	CCGCACACATAGCAACTCC	Locus blp2 - gene blpD.2
PF_blp5.1/2_pncP1/2	GGACTTCTTCAAGGTGCGGT	Strains B22 and F22	This study
PR_blp5.2_pncP1/2	GCAAAGCCCAGTAACAAGCC	Locus blp5.1/blp5.2 - gene pncP1/pncP2
PF_blp6_bac10.1/11.2	TAGAGCTGATCCAAGGTGGAGC	Strains C22 and F22	This study
PR_blp6_bac10.1/11.2	TGCAAAGATGGTTACCTCCTCC	Locus blp6 - gene bac10.1/bac11.2
PF_blp1_blpH	CGCCACTGTCGAGGAACC	Strains B22, C22, E22, F22 and G22	This study
PR_blp1_blpH	CTGCCCTTTAGACGACATTCCT	Locus blp1 - gene blpH
PF_blp2_blpH	AGGCCCTGCGCTATAGAGAT	Strain A22	This study
PR_blp2_blpH	GCTGGTCAAGAGGTTGGCAT	Locus blp2 - gene blpH
PF_blp3_blpH	TGACCTGGGCCGATTAGTGA	Strain D22	This study
PR_blp3_blpH	AAGTCAAGCAGGCTCATCCC	Locus blp3 - gene blpH
PF_blp4_blpH	ACCGTGCCCTCAAAAGTCT	Strains C22, E22 and G22	This study
PR_blp4_blpH	ATCCCCTCGACCTGAATCTCC	Locus blp4 - gene blpH
PF_blp5.1/2_blpH	GCGCTACAGAGATATGGAACG	Strains B22 and F22	This study
PR_blp5.1/2_blpH	GGAATCCTTTAAGACGGAGTCG	Locus blp5.1/blp5.2 - gene blpH
PF_gyrA	CTTCCTGATGTTCGAGATGGC	Strains A22 to G22	This study
PR_gyrA	GGTTTGTCTGGAGTAACACCCAA	Gene gyrA (reference gene)
Synthetic BlpC peptides
BlpC A22	NH2-GWWENFLYSVNRYSHNITQGLHQPIQL-COOH	Locus blp2	This study
BlpC B22, G22, E22 and G22	NH2-GLWEELYETITTPLKLRTTFKP-COOH	Locus blp1	This study
BlpC C22	NH2-GWWEELLHETILSKFKITKALELPVQL-COOH	Locus blp4	This study
BlpC D22	NH2-GWWEDFLYDLNIIKHNNTKGLHHPIQL-COOH	Locus blp3	This study
BlpC F22	NH2-GWWEELYETITTPLKLRTTFKP-COOH	Locus blp1	This study
BlpC G22	NH2-GWWEDLLHEISLSKFKITKALELPIQL-COOH	Locus blp4	This study
Synthetic CSP peptides
CSP A22	NH2-DWRISETIRNLIFPRRK-COOH		This study
CSP B22 and F22	NH2-ESRVSRIILDFLFLRKK-COOH		This study
CSP C22 and G22	NH2-ESRLSRLLRDFIFQIKQ-COOH		This study
CSP D22	NH2-DSRISKFLRDFIFPRKK-COOH		This study
CSP E22	NH2-EMRLPKILRDFIFPRKK-COOH		This study

## Sheet: Table S7
Table S7. Summary of results obtained with deletion mutants of S. oralis strain A22 and S. mitis strains B22, C22, D22, F22, and G22
Strain	Locus	Loss of inhibitory activity in assay
		Cell free supernatant assays						Cell assays
		Solid media growth		Planktonic growth				Solid media growth (overlay)
		(well-diffusion)		Growth Curve		Viability
		D39	P537	D39	P537	D39	P537
A22	blp2	No	No	No	No	No	No	No
	cab6	No	No	No	No	No	No	No
	scc	No	No	No	No	No	No	No
B22	blp1	Yes	Yes	Yes	Yes	Yes	Yes	Yes
	cab1a	No	No	No	No	No	No	No
	slk	No	No	No	No	No	No	No
C22	blp1	No	No	No	No	No	Yes	Yes
	blp4	Yes	No	Yes	Yes	No	Yes	No
	blp6	Yes	No	No	No	No	No	No
	cab4	Yes	No	Yes	Yes	No	No	No
	sce	Yes	No	Yes	Yes	Yes	Yes	No
	mlc	Yes	No	No	No	No	No	No
	slk	No	No	No	No	No	No	No
D22	blp3	No	No	Yes	Yes	No	No	Yes
	cab5	No	No	No	No	No	No	No
	cab8	No	No	No	No	No	No	No
	scb	No	No	No	No	No	No	No
	ipld	No	No	No	No	No	No	No
	isbo	No	No	No	No	No	No	No
F22	blp1	Yes	Yes	Yes	Yes	Yes	Yes	Yes
	blp6	No	No	No	No	No	No	No
	cab3	No	No	No	No	No	No	No
	cib	Yes	No	No	No	No	No	No
G22	blp1	No	No	No	No	Yes	No	No
	blp4	Yes	Yes	Yes	No	Yes	No	Yes
	cab7	No	No	No	No	No	No	No
	scg	No	No	No	No	Yes	No	No
	slk	Yes	Yes	No	No	No	No	No
G22a	blp4, blp1	Yes	Yes	Yes	Yes	No	Yes	Yes
	blp4, cab7	No	No	No	Yes	No	No	No
	blp4, scg	No	No	No	No	No	No	No
	blp4, slk	No	No	No	No	No	No	No
a Locus cab1 from strain B22 was deleted in two parts
b Double-deletion mutants constructed for strain G22; results of assays are compared to single deletion mutant of locus blp4
